# Supplementary material for: {4,4′,6,6′-Tetra­chloro-2,2′-[2,2-dimethyl­propane-1,3-diylbis(nitrilo­methanylyl­idene)]}nickel(II)
Source: Acta Crystallogr Sect E Struct Rep Online. 2012 Jan 21;68(Pt 2):m193. doi: 10.1107/S1600536812002085 (PMC3274915; doi:10.1107/S1600536812002085)
Supplement: Supplementary file 2 [file e-68-0m193-Isup2.hkl]

# 
# h,k,l, Fc-squared, Fo-squared, sigma(Fo-squared) and status flag 
# 
data_I
_shelx_title ' 2IR_0m in P2(1)/n' 
_shelx_refln_list_code          4 
_shelx_F_calc_maximum      273.91 
_exptl_crystal_F_000      1024.00 
_reflns_d_resolution_high  0.7596 
 
loop_ 
 _symmetry_equiv_pos_as_xyz 
 'x, y, z' 
 '-x+1/2, y+1/2, -z+1/2' 
 '-x, -y, -z' 
 'x-1/2, -y-1/2, z-1/2' 
 
_cell_length_a    12.4019 
_cell_length_b     8.1883 
_cell_length_c    20.3945 
_cell_angle_alpha  90.000 
_cell_angle_beta   96.680 
_cell_angle_gamma  90.000 
 
_shelx_F_squared_multiplier     1.000 
 
loop_ 
 _refln_index_h 
 _refln_index_k 
 _refln_index_l 
 _refln_F_squared_calc 
 _refln_F_squared_meas 
 _refln_F_squared_sigma 
 _refln_observed_status 
   2   0   0     9552.89    10511.94    119.92 o 
   4   0   0     1314.88     1355.47     37.65 o 
   6   0   0      597.10      634.67     69.81 o 
   8   0   0     7415.87     7178.59    157.59 o 
  10   0   0      364.09      292.55     60.72 o 
  12   0   0      216.31      177.41     65.59 o 
  14   0   0      752.39      745.61    131.76 o 
  16   0   0      277.01      166.06    123.18 o 
   1   1   0     1455.98     1405.17     23.89 o 
   2   1   0        4.57       -2.91      7.99 o 
   3   1   0     4486.90     4312.72     45.86 o 
   4   1   0     1173.17     1213.60     43.89 o 
   5   1   0     2510.00     2189.03     48.02 o 
   6   1   0     3401.44     3190.94     56.98 o 
   7   1   0       56.46        4.00     28.39 o 
   8   1   0     4810.62     4841.33     89.74 o 
   9   1   0     1953.42     1879.77     67.60 o 
  10   1   0     2853.02     2907.74     84.64 o 
  11   1   0        4.59       29.99     39.44 o 
  12   1   0      531.40      570.63     57.72 o 
  13   1   0       77.66       22.25     45.04 o 
  14   1   0      319.45      332.14     72.28 o 
  15   1   0       78.72       95.78     68.20 o 
  16   1   0       47.64       32.88     80.52 o 
   1   2   0       28.02       27.30      9.60 o 
   2   2   0       51.78      196.27     22.45 o 
   3   2   0     1081.41      876.72     43.89 o 
   4   2   0     4742.76     4598.81     80.65 o 
   5   2   0     1148.73     1135.86     34.94 o 
   6   2   0       63.95       58.48     22.84 o 
   7   2   0     4382.94     4521.41    123.20 o 
   8   2   0      342.27      405.54     44.56 o 
   9   2   0     2059.84     2030.82    174.55 o 
  10   2   0      230.98      215.24     48.85 o 
  11   2   0      161.25      193.36     64.31 o 
  12   2   0       19.76        6.08     49.07 o 
  13   2   0       68.25       45.86     53.62 o 
  14   2   0     1529.44     1665.15    128.97 o 
  15   2   0       86.77       29.16     64.70 o 
   1   3   0      828.17      779.77     24.08 o 
   2   3   0     1010.40     1092.43     32.75 o 
   3   3   0     1329.05     1322.83     52.58 o 
   4   3   0     1348.22     1296.04     57.98 o 
   5   3   0     3301.95     3168.12     58.37 o 
   6   3   0     9757.26     9484.77    140.71 o 
   7   3   0      532.50      563.11     68.46 o 
   8   3   0     3274.88     3078.36    119.55 o 
   9   3   0      646.40      651.30     57.28 o 
  10   3   0      500.99      653.47     61.83 o 
  11   3   0      510.55      894.93     72.41 o 
  12   3   0     1646.51     1840.92     96.49 o 
  13   3   0      198.37      149.99     61.85 o 
  14   3   0      263.83      172.35     64.89 o 
  15   3   0       57.82        7.09     92.41 o 
   1   4   0      183.01      182.50     26.73 o 
   2   4   0     2805.36     2639.18     58.64 o 
   3   4   0     3140.37     2791.52     81.76 o 
   4   4   0     2627.99     2471.71     85.19 o 
   5   4   0     3748.23     3510.74    102.50 o 
   6   4   0       97.80       86.46     22.56 o 
   7   4   0      631.70      642.76     45.39 o 
   8   4   0      106.60       67.77     37.41 o 
   9   4   0      855.27      936.09     83.56 o 
  10   4   0       80.35      108.72     49.07 o 
  11   4   0     1106.74     1141.60     81.75 o 
  12   4   0      103.33      129.28     56.64 o 
  13   4   0      156.87      170.85     62.04 o 
  14   4   0      420.86      508.04     81.10 o 
  15   4   0       44.99      -59.00     81.92 o 
   1   5   0      160.24      246.36     47.56 o 
   2   5   0      455.22      395.27     63.15 o 
   3   5   0       15.73       -1.94     26.22 o 
   4   5   0     4802.55     4856.96    121.20 o 
   5   5   0      169.96      173.34     42.94 o 
   6   5   0     1164.86     1222.22     82.93 o 
   7   5   0      384.61      409.33     59.31 o 
   8   5   0     1843.57     1671.70     69.98 o 
   9   5   0      304.29      353.75     51.27 o 
  10   5   0      998.67     1056.88     75.36 o 
  11   5   0      408.29      390.81     64.70 o 
  12   5   0      199.42      137.68     57.83 o 
  13   5   0      169.85       98.43     80.21 o 
  14   5   0      251.54      143.06     88.42 o 
   0   6   0     1045.89     1018.12     55.12 o 
   1   6   0      126.56      123.18     54.57 o 
   2   6   0     2333.28     2156.37    112.65 o 
   3   6   0      297.31      318.59     69.35 o 
   4   6   0     1070.68     1056.37    172.55 o 
   5   6   0        0.25       40.72     40.89 o 
   6   6   0      438.67      514.02     64.63 o 
   7   6   0     1958.76     1792.90    120.49 o 
   8   6   0      525.10      713.28     79.59 o 
   9   6   0       85.10      113.43     65.66 o 
  10   6   0        6.74      -12.69     64.91 o 
  11   6   0      682.29      574.41    107.20 o 
  12   6   0      372.00      276.48     88.66 o 
  13   6   0        1.15      -91.69     92.77 o 
   1   7   0       99.39      118.50     63.93 o 
   2   7   0        6.43      -39.69     60.58 o 
   3   7   0       50.03       29.10     70.59 o 
   4   7   0     1941.81     1977.27    136.65 o 
   5   7   0        9.56       97.47     97.84 o 
   6   7   0       68.41       85.48     74.12 o 
   7   7   0        0.48       85.34     91.96 o 
   8   7   0      223.75      280.42     75.66 o 
   9   7   0        4.74      -61.10     64.62 o 
  10   7   0      370.22      552.12    139.16 o 
  11   7   0       38.29       14.51     80.65 o 
  12   7   0       32.68      -90.83     90.83 o 
   0   8   0      126.63       38.98     69.39 o 
   1   8   0        0.16      -10.39     67.31 o 
   2   8   0     2173.68     2051.94    138.06 o 
   3   8   0       29.97      -28.55    128.25 o 
   4   8   0      295.10      313.65    163.72 o 
   5   8   0       35.29      152.50     94.80 o 
   6   8   0      322.58      490.30    222.58 o 
   7   8   0      143.11      285.34    137.21 o 
   8   8   0      153.62      108.37    119.28 o 
   9   8   0       21.42      -15.59    125.52 o 
  10   8   0        1.96     -125.52    125.52 o 
   1   9   0      183.40      362.10    164.01 o 
   2   9   0       10.48       10.59    164.50 o 
   3   9   0      435.85      454.32    191.01 o 
   4   9   0      326.51      410.61    204.65 o 
   5   9   0        0.50       22.32    324.32 o 
   6   9   0       53.63      210.35    536.38 o 
   7   9   0      207.50      134.87    131.76 o 
   8   9   0      446.68      250.26    143.45 o 
   0  10   0       19.47      232.33    223.75 o 
   1  10   0        2.00      522.62    180.56 o 
   2  10   0      405.10      910.85    214.49 o 
   3  10   0       96.31      668.73    207.15 o 
   4  10   0        6.17       43.93    500.51 o 
   5  10   0        8.54      181.37    466.21 o 
 -15   0   1      680.82     1115.63    175.41 o 
 -13   0   1       76.34       -3.59    158.26 o 
 -11   0   1     5719.61     5820.65    171.18 o 
  -9   0   1     1335.88     1318.26     85.74 o 
  -7   0   1     1837.82     1909.33     71.57 o 
  -5   0   1      635.98      974.60    138.17 o 
  -1   0   1    33614.23    33439.25    527.83 o 
   1   0   1    46856.62    49165.90    593.71 o 
   3   0   1    27845.66    26819.27    295.96 o 
   5   0   1     5811.85     5772.91    118.24 o 
   7   0   1     1804.82     1791.57     72.32 o 
   9   0   1      112.16       59.21     74.43 o 
  11   0   1       45.69       44.22     54.25 o 
  13   0   1       73.79        6.04     62.72 o 
  15   0   1      128.76      106.81    116.16 o 
 -16   1   1        4.45      -16.67    109.93 o 
 -15   1   1      900.61      826.69     94.46 o 
 -14   1   1        0.39       60.14     68.57 o 
 -13   1   1      202.18      101.23     46.71 o 
 -12   1   1        1.86       10.36     41.78 o 
 -11   1   1     1690.40     1613.18     73.01 o 
 -10   1   1      253.23       84.93     39.86 o 
  -9   1   1     3171.48     2887.14     75.60 o 
  -8   1   1       24.41       37.05     28.81 o 
  -7   1   1     1839.44     1744.80     66.81 o 
  -6   1   1     2750.36     2596.99     63.80 o 
  -5   1   1      142.17      131.91     16.48 o 
  -4   1   1      852.44      803.15     24.71 o 
  -3   1   1      225.55      242.14     17.07 o 
  -2   1   1     2973.62     3058.03     39.54 o 
  -1   1   1      112.15      728.47     19.87 o 
   0   1   1      108.38       63.76      5.80 o 
   1   1   1        3.85       76.09     12.85 o 
   2   1   1     5397.91     5084.02     45.17 o 
   3   1   1    13313.02    13374.44    109.87 o 
   4   1   1      672.07      631.37     28.65 o 
   5   1   1     4114.19     3948.42     62.11 o 
   6   1   1      214.79      236.74     26.95 o 
   7   1   1     1718.33     1708.00     74.12 o 
   8   1   1       97.19      106.67     29.02 o 
   9   1   1    14053.64    14134.18    203.64 o 
  10   1   1     4977.09     4802.39    105.52 o 
  11   1   1     3282.25     3445.50     93.80 o 
  12   1   1      912.57      920.47     64.81 o 
  13   1   1      536.72      504.92     59.30 o 
  14   1   1      266.23      262.41     66.01 o 
  15   1   1      190.95       45.82     64.71 o 
  16   1   1        9.43      -18.09     78.83 o 
 -15   2   1      571.69      351.10     74.65 o 
 -14   2   1       11.10      191.92     64.15 o 
 -13   2   1      281.66      340.19     66.36 o 
 -12   2   1        9.22      -21.46     46.59 o 
 -11   2   1      796.72      865.21     70.21 o 
 -10   2   1      158.13      116.00     47.26 o 
  -9   2   1      490.29      479.54    109.54 o 
  -8   2   1      586.07      532.57     46.98 o 
  -7   2   1       51.50      -35.28     35.28 o 
  -6   2   1     2660.49     2500.05     71.71 o 
  -5   2   1      781.46      751.31     38.82 o 
  -4   2   1      316.28      243.04     23.02 o 
  -3   2   1    19142.27    19176.55    304.37 o 
  -2   2   1     5785.56     5523.64     78.53 o 
  -1   2   1    15193.61    19159.54    221.40 o 
   0   2   1     6015.52     5979.21    109.63 o 
   1   2   1     1004.89     1313.29    112.91 o 
   2   2   1     3822.72     3452.25     65.09 o 
   3   2   1    17325.06    17339.64    217.14 o 
   4   2   1      404.10      498.72     36.16 o 
   5   2   1      973.56     1013.80     35.05 o 
   6   2   1     1163.01     1176.44     32.75 o 
   7   2   1     2639.90     2643.82     78.82 o 
   8   2   1      508.60      511.55     42.23 o 
   9   2   1      499.28      535.68     45.78 o 
  10   2   1     1347.67     1259.93     62.62 o 
  11   2   1        1.45      -18.73     34.99 o 
  12   2   1       10.92       15.44     48.91 o 
  13   2   1        3.08       26.77     53.17 o 
  14   2   1      739.56      939.22    121.15 o 
  15   2   1      247.88      163.07     70.91 o 
 -15   3   1      166.10       50.55     80.15 o 
 -14   3   1        0.09        4.28     59.04 o 
 -13   3   1      635.01      601.96     78.12 o 
 -12   3   1      460.73      617.37     72.25 o 
 -11   3   1     7211.89     7333.44    166.81 o 
 -10   3   1     2758.59     2819.66     97.66 o 
  -9   3   1     1850.71     1820.78     76.76 o 
  -8   3   1      114.32      130.04     57.55 o 
  -7   3   1     3226.84     3167.72    106.43 o 
  -6   3   1      191.71      -18.22     53.31 o 
  -5   3   1     9572.26     9533.18    146.62 o 
  -4   3   1     4821.50     4838.43    108.75 o 
  -3   3   1    10424.38    10465.40    183.91 o 
  -2   3   1       58.95       41.45     14.96 o 
  -1   3   1        0.96       20.48     10.66 o 
   0   3   1     1173.22     1168.64     29.25 o 
   1   3   1     1142.51     1188.60     28.27 o 
   2   3   1     1875.01     1819.02     49.45 o 
   3   3   1        4.60        1.39     24.48 o 
   4   3   1       67.15       75.84     28.55 o 
   5   3   1      974.31     1139.13     32.00 o 
   6   3   1       75.78       17.68     40.10 o 
   7   3   1     4922.71     5118.98    105.60 o 
   8   3   1      338.05      320.81     42.23 o 
   9   3   1      549.40      572.96     63.92 o 
  10   3   1       27.88        8.07     43.47 o 
  11   3   1      300.21      248.40     54.70 o 
  12   3   1      139.92      131.05     55.60 o 
  13   3   1       12.49       -2.63     54.70 o 
  14   3   1      281.30      271.65     86.84 o 
  15   3   1       39.77       15.53     66.14 o 
 -15   4   1      147.64       57.74     68.47 o 
 -14   4   1      125.70       53.66     65.49 o 
 -13   4   1        2.39       -3.10     54.94 o 
 -12   4   1      420.78      394.35     67.58 o 
 -11   4   1       20.82       -2.90     53.89 o 
 -10   4   1       21.30       34.40     46.09 o 
  -9   4   1      100.07      108.47     51.79 o 
  -8   4   1       55.10       48.24     35.79 o 
  -7   4   1      648.23      676.82     38.46 o 
  -6   4   1      793.22      888.35     72.31 o 
  -5   4   1     2673.80     2348.05    136.94 o 
  -4   4   1     4412.20     4213.64    107.18 o 
  -3   4   1     6087.07     6009.74    136.30 o 
  -2   4   1     4897.46     4635.54     83.88 o 
  -1   4   1     2720.27     2674.44     72.49 o 
   0   4   1     1367.23     1089.63    107.01 o 
   1   4   1     1894.64     1681.20     57.05 o 
   2   4   1      440.86      466.91     28.43 o 
   3   4   1    14103.14    14147.92    242.86 o 
   4   4   1     1248.31     1169.69     60.83 o 
   5   4   1     2979.08     2962.59     94.50 o 
   6   4   1      115.20      100.91     24.99 o 
   7   4   1      636.06      616.75     46.33 o 
   8   4   1      269.50      300.32     44.73 o 
   9   4   1       93.87       19.11     40.90 o 
  10   4   1      658.94      639.88     64.78 o 
  11   4   1        5.65       71.65     50.32 o 
  12   4   1       92.75       71.66     55.90 o 
  13   4   1      380.39      491.01     77.47 o 
  14   4   1      868.33      981.94    101.71 o 
 -14   5   1      145.42       42.44     84.51 o 
 -13   5   1      300.56      278.55    152.80 o 
 -12   5   1      123.80      168.87     59.65 o 
 -11   5   1      292.30      318.53     63.13 o 
 -10   5   1        4.46       47.22     66.42 o 
  -9   5   1      584.01      627.68     57.37 o 
  -8   5   1      328.80      372.26     46.10 o 
  -7   5   1     2918.81     2716.80    104.47 o 
  -6   5   1      225.21      249.42     49.34 o 
  -5   5   1      738.05      797.86     63.54 o 
  -4   5   1     4708.88     4447.14    115.90 o 
  -3   5   1      878.43      924.87     57.09 o 
  -2   5   1        0.81      -31.18     41.32 o 
  -1   5   1     1985.23     1962.30     98.23 o 
   0   5   1      603.97      612.80     27.10 o 
   1   5   1      665.98      707.89     67.05 o 
   2   5   1     1962.49     1905.96     94.42 o 
   3   5   1     1599.59     1591.94     83.60 o 
   4   5   1      401.90      450.01     49.24 o 
   5   5   1     2931.20     2832.92     95.57 o 
   6   5   1       31.86       46.98     42.40 o 
   7   5   1     1482.03     1488.46     87.43 o 
   8   5   1      148.18      235.02     44.86 o 
   9   5   1       11.62       19.93     42.32 o 
  10   5   1        1.08       36.53     48.81 o 
  11   5   1     1081.88     1341.89    110.48 o 
  12   5   1       11.00      -11.53     52.71 o 
  13   5   1      452.99      532.19    107.16 o 
  14   5   1       13.79       46.78    110.71 o 
 -13   6   1       21.15      -84.20     84.20 o 
 -12   6   1       34.23      -27.49     74.15 o 
 -11   6   1       10.12       37.34     76.60 o 
 -10   6   1      613.96      693.69     97.46 o 
  -9   6   1      323.93      361.45     80.34 o 
  -8   6   1      454.07      563.81    134.73 o 
  -7   6   1      224.97      350.46     61.50 o 
  -6   6   1       13.46       32.24     44.80 o 
  -5   6   1     2533.49     2507.35     96.94 o 
  -4   6   1     2629.23     2545.88     92.10 o 
  -3   6   1      956.58     1010.57     94.48 o 
  -2   6   1      141.03       44.44     55.35 o 
  -1   6   1     1294.93     1194.37     97.45 o 
   0   6   1      677.59      722.42     33.79 o 
   1   6   1     2254.54     2189.48    107.59 o 
   2   6   1       13.63      -32.73     45.28 o 
   3   6   1      341.06      371.41     72.85 o 
   4   6   1        0.67        4.21     34.41 o 
   5   6   1     3320.99     3479.62    112.20 o 
   6   6   1      108.46      141.49     50.91 o 
   7   6   1        2.53       13.73     49.75 o 
   8   6   1        5.81      135.67     99.05 o 
   9   6   1       73.01      101.35     67.36 o 
  10   6   1      692.73      769.97    106.81 o 
  11   6   1       72.22       34.16     86.54 o 
  12   6   1      261.68      142.61     90.44 o 
  13   6   1      235.60      192.97    110.71 o 
 -12   7   1       68.15      -68.13     90.44 o 
 -11   7   1        7.38        2.72     80.58 o 
 -10   7   1       24.58      124.19     97.84 o 
  -9   7   1      200.75      145.73    138.77 o 
  -8   7   1      105.07      117.76    116.94 o 
  -7   7   1      592.30      666.52     85.46 o 
  -6   7   1       22.86      118.11     52.46 o 
  -5   7   1      556.48      665.18    107.21 o 
  -4   7   1      186.82      110.27     77.93 o 
  -3   7   1      199.35      126.44     74.68 o 
  -2   7   1        1.63      -43.66     67.05 o 
  -1   7   1      671.08      863.82     97.45 o 
   0   7   1     1467.21     1441.75     73.26 o 
   1   7   1     1229.47     1136.75    110.82 o 
   2   7   1       66.44      -40.30     60.96 o 
   3   7   1       27.70      -41.98     64.99 o 
   4   7   1      360.78      497.30    104.86 o 
   5   7   1      957.78     1069.63    123.84 o 
   6   7   1        3.94        7.86     66.17 o 
   7   7   1      725.93      769.43     81.48 o 
   8   7   1      134.61      155.92     70.93 o 
   9   7   1       76.72      -64.81     64.81 o 
  10   7   1       46.16       75.81     78.36 o 
  11   7   1      639.35      672.90    112.41 o 
  12   7   1        3.87      -83.42     83.42 o 
 -10   8   1       40.05     -101.35    130.98 o 
  -9   8   1       66.63       73.28    130.20 o 
  -8   8   1      207.28      165.28    124.74 o 
  -7   8   1      499.00      481.80    148.91 o 
  -6   8   1       11.96       79.42    307.56 o 
  -5   8   1      320.73      388.08    118.50 o 
  -4   8   1      284.57      354.21    101.11 o 
  -3   8   1       40.08      106.35    174.63 o 
  -2   8   1       25.24      -32.93     77.57 o 
  -1   8   1      525.36      424.11     92.77 o 
   0   8   1        3.63      -30.70     63.33 o 
   1   8   1      958.54     1075.63    107.21 o 
   2   8   1       10.77       27.74    154.75 o 
   3   8   1        2.17      -58.31     80.70 o 
   4   8   1       27.15       55.11    110.71 o 
   5   8   1     1236.30     1436.19    163.72 o 
   6   8   1      141.04      235.08    265.85 o 
   7   8   1       54.84      127.06    217.51 o 
   8   8   1       98.04       69.39    113.82 o 
   9   8   1        2.51     -116.94    116.94 o 
  10   8   1      171.36      224.53    145.79 o 
  -8   9   1        9.74      -67.83    130.20 o 
  -7   9   1      250.91      231.55    153.58 o 
  -6   9   1      150.88      203.30    359.40 o 
  -5   9   1       83.93      236.31    321.98 o 
  -4   9   1       17.06       15.71    248.70 o 
  -3   9   1       75.50       84.50    171.52 o 
  -2   9   1      268.70      462.50    161.48 o 
  -1   9   1       98.94      269.96    148.24 o 
   0   9   1      400.09      725.82    280.66 o 
   1   9   1      432.92      608.10    270.53 o 
   2   9   1        5.07       14.50    182.04 o 
   3   9   1       38.28      162.70    125.91 o 
   4   9   1        4.48      108.69    364.47 o 
   5   9   1      212.58      244.70    116.55 o 
   6   9   1      109.07       85.96    310.68 o 
   7   9   1      330.18      236.22    135.65 o 
   8   9   1       25.90     -116.94    116.94 o 
  -5  10   1       23.22      729.15    198.60 o 
  -4  10   1       16.86      285.97    200.88 o 
  -3  10   1      103.47      696.96    196.07 o 
  -2  10   1       71.81      450.10    165.62 o 
  -1  10   1      113.01      712.94    201.33 o 
   0  10   1        7.26      520.72    178.98 o 
   1  10   1      487.71     1077.20    225.72 o 
   2  10   1      192.29      718.03    310.29 o 
   3  10   1       19.75      942.56    322.76 o 
   4  10   1      106.92      240.48    433.47 o 
   5  10   1      393.24      671.95    639.29 o 
 -16   0   2     1111.43     1336.26    191.79 o 
 -14   0   2     1358.49     1530.08    182.82 o 
 -12   0   2       15.27      -57.37     57.37 o 
 -10   0   2      142.54      -47.37     47.37 o 
  -8   0   2     1610.02     1718.39    286.51 o 
  -6   0   2       40.19       34.42     27.42 o 
  -4   0   2      354.36      325.09     23.63 o 
  -2   0   2       22.59      207.50     28.70 o 
   0   0   2     8956.48     8735.44    219.03 o 
   4   0   2       47.85       81.77     34.30 o 
   6   0   2     1491.70     1354.19     57.13 o 
   8   0   2     3805.54     3581.34    108.46 o 
  10   0   2      171.63      226.27     55.50 o 
  12   0   2      910.74      927.51     93.88 o 
  14   0   2       88.70      -17.37     72.42 o 
  16   0   2      248.07      234.66    126.30 o 
 -16   1   2       77.20      186.87     95.11 o 
 -15   1   2        0.31      -43.84     62.58 o 
 -14   1   2      454.01      402.51    111.59 o 
 -13   1   2       57.93      -12.64     55.90 o 
 -12   1   2     2017.12     2103.22     97.04 o 
 -11   1   2       32.81       19.24     38.90 o 
 -10   1   2       11.72      -37.58     37.58 o 
  -9   1   2      259.84      160.62     48.03 o 
  -8   1   2    13802.82    13914.04    290.39 o 
  -7   1   2      999.18      937.05     45.11 o 
  -6   1   2     2372.54     2031.34     54.17 o 
  -5   1   2     1366.38     1204.26     37.86 o 
  -4   1   2     7339.11     7060.90    184.76 o 
  -3   1   2    13101.74    13590.05    195.53 o 
  -2   1   2     5729.32     6021.81     78.85 o 
  -1   1   2      325.98      390.86     12.36 o 
   0   1   2      987.88     1128.14     47.32 o 
   1   1   2     1716.14     1619.27     21.44 o 
   2   1   2     2011.25     1925.46     29.86 o 
   3   1   2      189.05      202.33     11.71 o 
   4   1   2     6070.71     5924.37     69.96 o 
   5   1   2      693.64      650.47     29.61 o 
   6   1   2    10873.77    10699.21    132.55 o 
   7   1   2      296.06      312.92     28.58 o 
   8   1   2     2721.53     2549.11     63.49 o 
   9   1   2      138.20      364.66     52.44 o 
  10   1   2     6806.44     6999.51    130.74 o 
  11   1   2      479.34      613.63     54.31 o 
  12   1   2      390.56      463.47     55.66 o 
  13   1   2      384.81      341.24     68.67 o 
  14   1   2       32.50      -33.64     57.01 o 
  15   1   2        0.06      -39.59     80.81 o 
 -16   2   2       10.57      254.93    136.43 o 
 -15   2   2       65.37       44.05     81.13 o 
 -14   2   2      923.12      910.65     90.77 o 
 -13   2   2      127.04      159.43     56.57 o 
 -12   2   2      622.95      654.79     71.18 o 
 -11   2   2       25.62       38.83     42.59 o 
 -10   2   2       85.11       11.46     42.72 o 
  -9   2   2     2597.97     2377.16    104.95 o 
  -8   2   2      186.13      152.72     36.71 o 
  -7   2   2      618.47      566.81     55.30 o 
  -6   2   2     6795.84     6743.05    124.03 o 
  -5   2   2     2793.03     2782.44     57.62 o 
  -4   2   2       35.26       33.96     15.19 o 
  -3   2   2     2804.57     2588.79    123.57 o 
  -2   2   2    31903.82    32218.64    370.80 o 
  -1   2   2    75028.41    76324.87    847.83 o 
   0   2   2    65127.93    70547.34    774.57 o 
   1   2   2     5257.14     5468.41     69.02 o 
   2   2   2    15937.33    16488.04    165.72 o 
   3   2   2      327.80      346.03     16.24 o 
   4   2   2       31.38       46.43     16.47 o 
   5   2   2        4.06      -16.09     25.02 o 
   6   2   2      580.88      553.02     28.63 o 
   7   2   2     1536.33     1458.86     45.79 o 
   8   2   2      138.40       89.89     27.17 o 
   9   2   2      168.62      212.75     37.20 o 
  10   2   2     2210.18     2266.79     71.46 o 
  11   2   2      246.49      205.29     43.20 o 
  12   2   2      874.69     1025.84     82.47 o 
  13   2   2       50.95       62.82     55.20 o 
  14   2   2       83.86      138.78     63.44 o 
  15   2   2      361.66      307.87     74.80 o 
 -15   3   2      203.65      169.80     99.38 o 
 -14   3   2       32.30       29.88     80.06 o 
 -13   3   2       63.21       75.77     56.30 o 
 -12   3   2     1702.97     1765.13     95.68 o 
 -11   3   2      145.86      389.89     63.56 o 
 -10   3   2     1203.93     1323.78     77.75 o 
  -9   3   2     1569.78     1579.30     97.71 o 
  -8   3   2     6327.90     5898.22    127.69 o 
  -7   3   2        6.34      -38.29     38.29 o 
  -6   3   2       23.49      -37.62     39.37 o 
  -5   3   2     2647.05     2334.85     50.63 o 
  -4   3   2     3136.16     3183.99     84.57 o 
  -3   3   2      343.20      373.03     39.34 o 
  -2   3   2     3235.78     3667.43     62.32 o 
  -1   3   2     8178.43     8331.01    106.71 o 
   0   3   2      959.09     1022.00     30.34 o 
   1   3   2     9338.21     9699.28    116.97 o 
   2   3   2      499.52      517.76     25.52 o 
   3   3   2       47.46       48.18     24.51 o 
   4   3   2     2211.61     2097.84     46.88 o 
   5   3   2       29.77       24.57     17.03 o 
   6   3   2     7085.49     6862.23    136.13 o 
   7   3   2      545.92      603.60     46.32 o 
   8   3   2     2019.64     1839.99     86.90 o 
   9   3   2      326.21      268.55     63.92 o 
  10   3   2      299.77      255.97     70.89 o 
  11   3   2      220.26      132.17     52.52 o 
  12   3   2      746.33      898.07     80.92 o 
  13   3   2       64.62       50.70     57.28 o 
  14   3   2      242.75      211.57     76.33 o 
  15   3   2       88.92      -16.18     63.80 o 
 -15   4   2        2.32      -36.37     66.12 o 
 -14   4   2       89.03      134.19     82.71 o 
 -13   4   2     1054.46     1028.39     89.37 o 
 -12   4   2      349.73      395.97     64.20 o 
 -11   4   2        3.89       14.52     48.42 o 
 -10   4   2       86.81       37.02     45.74 o 
  -9   4   2      250.65      436.18     69.10 o 
  -8   4   2       66.89       70.13     35.71 o 
  -7   4   2      469.85      422.51     54.18 o 
  -6   4   2     1463.77     1384.96     78.56 o 
  -5   4   2        4.34      -42.40     42.40 o 
  -4   4   2      786.92      740.12     53.54 o 
  -3   4   2      182.48      111.61     47.17 o 
  -2   4   2     2162.46     1798.80     56.91 o 
  -1   4   2       50.43       24.00     23.63 o 
   0   4   2     1516.95     1565.30     73.48 o 
   1   4   2     3077.90     2876.19     93.94 o 
   2   4   2     9400.64     9553.08    139.62 o 
   3   4   2     3141.44     2887.51     82.45 o 
   4   4   2     3861.14     3685.78     98.22 o 
   5   4   2     4535.90     4331.02     88.18 o 
   6   4   2     2598.93     2525.93     59.75 o 
   7   4   2     1274.22     1258.63     58.87 o 
   8   4   2      251.38      248.56     47.22 o 
   9   4   2        8.12       -4.78     41.50 o 
  10   4   2      263.14      189.75     40.62 o 
  11   4   2      140.09       32.26     49.86 o 
  12   4   2      365.12      415.89     69.27 o 
  13   4   2      398.62      446.21     74.55 o 
  14   4   2      220.91      412.85     79.55 o 
 -14   5   2      107.37      -15.25    136.43 o 
 -13   5   2       73.51      123.13     80.25 o 
 -12   5   2      139.10      283.56     69.04 o 
 -11   5   2       17.60      106.59     56.88 o 
 -10   5   2      384.53      448.43     58.75 o 
  -9   5   2        3.86       82.48     41.58 o 
  -8   5   2      205.11      258.89     67.52 o 
  -7   5   2      151.83      264.65     58.34 o 
  -6   5   2     2077.53     1930.05     86.70 o 
  -5   5   2     1305.27     1228.61     69.94 o 
  -4   5   2      713.39      779.09     58.80 o 
  -3   5   2      148.74      193.48     36.29 o 
  -2   5   2       36.47       84.20     46.78 o 
  -1   5   2     4360.67     4067.26    146.57 o 
   0   5   2        5.32      -20.74     20.74 o 
   1   5   2      557.49      620.27     38.37 o 
   2   5   2      532.85      602.33     66.50 o 
   3   5   2     1153.85     1198.15     59.84 o 
   4   5   2     4184.45     4065.98    108.31 o 
   5   5   2     1072.31     1209.05     72.42 o 
   6   5   2     1803.80     1717.04     86.55 o 
   7   5   2      224.57      236.29     41.32 o 
   8   5   2      897.27      995.03     64.08 o 
   9   5   2        4.31       -7.25     42.25 o 
  10   5   2      827.34      888.95     74.06 o 
  11   5   2      234.18      296.54     63.65 o 
  12   5   2      251.31      191.12     62.96 o 
  13   5   2      246.71      301.55     94.11 o 
  14   5   2      664.06      610.19    253.38 o 
 -13   6   2      197.96      118.46     88.74 o 
 -12   6   2      183.39      187.11    125.52 o 
 -11   6   2        0.94      -18.17     74.37 o 
 -10   6   2        6.42      -67.97     67.97 o 
  -9   6   2        0.81      -22.91     89.27 o 
  -8   6   2       10.42       59.67     60.49 o 
  -7   6   2        1.27       31.17     77.91 o 
  -6   6   2       74.64       70.11     46.71 o 
  -5   6   2        0.40       39.08     42.07 o 
  -4   6   2     4445.05     4206.80    116.09 o 
  -3   6   2       29.10       10.24     30.41 o 
  -2   6   2     1660.30     1469.58    111.49 o 
  -1   6   2      311.83      307.95     64.71 o 
   0   6   2     1471.07     1419.58     49.62 o 
   1   6   2     1727.36     1678.65    152.80 o 
   2   6   2     1828.73     1642.58    127.86 o 
   3   6   2      169.54      180.78     63.44 o 
   4   6   2     1422.73     1394.27     79.46 o 
   5   6   2     1102.29     1233.41    100.32 o 
   6   6   2      777.53      866.69     75.09 o 
   7   6   2        7.35        1.96     62.38 o 
   8   6   2      656.65      646.81     90.10 o 
   9   6   2      181.52      130.66     69.87 o 
  10   6   2      432.40      528.22     90.19 o 
  11   6   2       77.75       45.68     79.13 o 
  12   6   2        4.43      -54.67     74.48 o 
  13   6   2      101.92       39.43     83.45 o 
 -12   7   2        5.81      -65.54     83.53 o 
 -11   7   2      249.70      134.95     85.74 o 
 -10   7   2     1206.81     1227.65    123.26 o 
  -9   7   2       43.87       78.21     69.87 o 
  -8   7   2      326.90      281.75     98.23 o 
  -7   7   2        5.35      135.84    105.71 o 
  -6   7   2     2431.71     2563.15    113.25 o 
  -5   7   2      313.56      345.27    106.42 o 
  -4   7   2      703.54      715.68    102.94 o 
  -3   7   2      143.69      175.97     78.00 o 
  -2   7   2      179.85      162.94     77.18 o 
  -1   7   2     1056.96     1061.98    125.29 o 
   0   7   2      137.14      103.30     39.88 o 
   1   7   2      205.43      206.52     43.48 o 
   2   7   2       18.52      -61.70     61.70 o 
   3   7   2     1393.80     1464.80    145.79 o 
   4   7   2     1481.56     1525.22    134.58 o 
   5   7   2       77.69      182.28     92.77 o 
   6   7   2        4.06      -23.50    137.99 o 
   7   7   2       51.58       69.45     71.28 o 
   8   7   2      740.59      848.53     98.14 o 
   9   7   2       10.89      -28.68     66.15 o 
  10   7   2      418.10      391.38     93.85 o 
  11   7   2        0.28       18.19     82.25 o 
  12   7   2       27.72      -36.79     85.80 o 
 -10   8   2        8.17       28.07    141.11 o 
  -9   8   2      412.86      405.40    169.18 o 
  -8   8   2      402.48      450.62    154.36 o 
  -7   8   2       35.43       95.11    129.42 o 
  -6   8   2        0.57       71.18    322.76 o 
  -5   8   2      353.96      448.82    210.50 o 
  -4   8   2      891.33      988.84    207.77 o 
  -3   8   2        8.74      -69.88    177.75 o 
  -2   8   2       38.19      -55.60     98.62 o 
  -1   8   2      406.17      366.46    134.48 o 
   0   8   2      410.21      405.39    100.88 o 
   1   8   2       45.84       54.02     68.90 o 
   2   8   2      389.38      564.14     98.90 o 
   3   8   2        0.24      -73.63     78.84 o 
   4   8   2      194.07      194.53    110.71 o 
   5   8   2       10.40      173.08    235.05 o 
   6   8   2        2.97       90.60    426.84 o 
   7   8   2       66.35      157.67    206.99 o 
   8   8   2       66.10       14.03    113.04 o 
   9   8   2      252.84      201.14    137.99 o 
  10   8   2      552.31      231.55    142.67 o 
  -8   9   2      100.78      134.09    143.45 o 
  -7   9   2      105.75        7.80    149.69 o 
  -6   9   2      595.62      434.25    161.38 o 
  -5   9   2       13.40       69.26    311.07 o 
  -4   9   2      226.20      411.11    222.84 o 
  -3   9   2      616.51     1039.54    203.80 o 
  -2   9   2      373.54      507.92    130.74 o 
  -1   9   2      247.94      604.98    275.98 o 
   0   9   2       33.64      109.15    213.62 o 
   1   9   2       57.31      210.50    222.19 o 
   2   9   2       27.37       -6.24    169.18 o 
   3   9   2       50.19      149.70    146.57 o 
   4   9   2      601.13      728.75    212.06 o 
   5   9   2       62.61      104.95    218.68 o 
   6   9   2       27.92      133.67    380.84 o 
   7   9   2      171.18       65.49    123.96 o 
   8   9   2      247.32      130.20    137.99 o 
  -5  10   2      162.75     -148.91    148.91 o 
  -4  10   2       93.45      665.07    208.55 o 
  -3  10   2       26.58      695.56    200.44 o 
  -2  10   2       76.48      688.37    199.43 o 
  -1  10   2       27.66      418.89    166.50 o 
   0  10   2      289.76      882.63    210.42 o 
   1  10   2       24.51      450.62    263.51 o 
   2  10   2      352.37     1161.63    316.52 o 
   3  10   2      441.85     1270.00    352.39 o 
   4  10   2      183.16      338.20    523.51 o 
   5  10   2       40.11      280.46    608.49 o 
 -15   0   3      660.00      762.47    161.38 o 
 -13   0   3      265.66      264.40    177.75 o 
 -11   0   3     1150.45     1305.45     96.98 o 
  -9   0   3     3607.34     3523.82    122.06 o 
  -7   0   3      406.61      423.47     78.74 o 
  -5   0   3     5542.60     7981.29    242.46 o 
  -3   0   3    17790.93    21269.32    580.81 o 
  -1   0   3     6498.23     6650.44    103.53 o 
   1   0   3    11218.88    10979.96    162.61 o 
   3   0   3     1416.57     1338.31     34.03 o 
   5   0   3      355.28      277.50     35.23 o 
   7   0   3    10147.90    10219.60    185.49 o 
   9   0   3      786.79      958.84     74.92 o 
  11   0   3      460.95      541.35     75.31 o 
  13   0   3     1029.57     1126.71    105.67 o 
  15   0   3     1181.53     1197.49    184.77 o 
 -16   1   3       47.62      120.53    114.60 o 
 -15   1   3       45.84       -3.04     64.46 o 
 -14   1   3      418.31      549.50     80.38 o 
 -13   1   3      181.40      106.74     55.48 o 
 -12   1   3        0.62      -14.83     48.37 o 
 -11   1   3     1735.02     1693.62     85.21 o 
 -10   1   3       80.24      -39.38     39.38 o 
  -9   1   3     2157.49     1844.68    131.04 o 
  -8   1   3       13.78      -32.36     32.36 o 
  -7   1   3        7.71      -32.04     32.04 o 
  -6   1   3    13463.00    14187.37    219.12 o 
  -5   1   3    21918.25    22428.77    272.23 o 
  -4   1   3    13442.88    14080.19    238.34 o 
  -3   1   3      161.83      253.24     14.19 o 
  -2   1   3     5549.44     5688.69     64.92 o 
  -1   1   3    26985.99    28635.59    213.30 o 
   0   1   3      263.65      309.27     11.45 o 
   1   1   3    12843.03    12439.81    120.66 o 
   2   1   3    20502.53    19836.17    180.81 o 
   3   1   3        2.76        1.53     10.00 o 
   4   1   3     2101.04     2027.13     35.63 o 
   5   1   3      281.20      253.84     22.32 o 
   6   1   3       40.99       24.66     19.59 o 
   7   1   3      854.56      879.46     41.07 o 
   8   1   3      550.27      563.42     39.03 o 
   9   1   3    15378.96    15792.75    213.84 o 
  10   1   3     3529.10     3809.45     95.26 o 
  11   1   3      319.57      361.35     49.04 o 
  12   1   3      462.56      517.77     57.39 o 
  13   1   3      401.55      277.39     63.98 o 
  14   1   3        1.45      -57.85     57.85 o 
  15   1   3       66.81       -5.80     69.91 o 
 -16   2   3      122.87        0.78    118.50 o 
 -15   2   3      133.82       38.36     65.99 o 
 -14   2   3        4.62      115.85     63.12 o 
 -13   2   3      565.26      691.68     96.25 o 
 -12   2   3       27.33        4.40     47.63 o 
 -11   2   3      440.61      534.82     62.10 o 
 -10   2   3       43.68      -36.42     39.91 o 
  -9   2   3      145.72      -12.38     87.08 o 
  -8   2   3        7.42      -29.77     29.77 o 
  -7   2   3       49.95       44.17     30.51 o 
  -6   2   3      229.81      288.00     35.39 o 
  -5   2   3     2092.99     2415.89    115.79 o 
  -4   2   3       84.96       63.26     18.32 o 
  -3   2   3    15190.92    15719.57    221.46 o 
  -2   2   3      406.69      564.34     25.12 o 
  -1   2   3    10279.12    12283.89    273.14 o 
   0   2   3    30929.20    32215.18    265.89 o 
   1   2   3    26370.42    27497.59    313.50 o 
   2   2   3      596.84      636.10     20.19 o 
   3   2   3     7428.35     7276.23     80.65 o 
   4   2   3     4788.15     4748.73     92.22 o 
   5   2   3     1976.99     1799.52     43.64 o 
   6   2   3      662.94      741.05     35.18 o 
   7   2   3       34.38       28.65     22.68 o 
   8   2   3      379.03      407.11     46.51 o 
   9   2   3       72.42       57.73     41.40 o 
  10   2   3      483.36      585.12     47.75 o 
  11   2   3       68.32       38.76     39.00 o 
  12   2   3       18.34       33.65     52.26 o 
  13   2   3      116.90      151.30     60.74 o 
  14   2   3       26.23       -8.03     57.69 o 
  15   2   3      734.39      876.31     97.36 o 
 -15   3   3       12.24      -64.34     86.10 o 
 -14   3   3      540.84      506.61     78.62 o 
 -13   3   3      701.66      724.32     81.37 o 
 -12   3   3      180.53      287.13     78.15 o 
 -11   3   3      981.23      977.22     76.68 o 
 -10   3   3      370.32      482.96     97.11 o 
  -9   3   3     3769.36     3685.52    117.12 o 
  -8   3   3      989.31      988.72     62.82 o 
  -7   3   3     2136.53     1964.58     70.66 o 
  -6   3   3     1114.83      928.62     53.45 o 
  -5   3   3     5393.55     4966.43     91.39 o 
  -4   3   3     4781.45     4593.18    118.79 o 
  -3   3   3      495.48      562.19     43.51 o 
  -2   3   3     5800.95     5851.15    124.79 o 
  -1   3   3       84.39      111.13     15.11 o 
   0   3   3     1837.47     1790.50     50.26 o 
   1   3   3     4308.34     4610.32     53.99 o 
   2   3   3     4725.36     4599.04     74.75 o 
   3   3   3     2931.15     2961.70     58.98 o 
   4   3   3     4262.19     4354.93     68.99 o 
   5   3   3     5563.81     5379.43     72.13 o 
   6   3   3     1929.70     1951.06     51.08 o 
   7   3   3     3486.71     3410.32     87.81 o 
   8   3   3        6.48      -33.56     33.56 o 
   9   3   3      443.06      539.33     68.42 o 
  10   3   3        1.05      -42.14     42.14 o 
  11   3   3      108.51       59.64     51.29 o 
  12   3   3       19.00       46.00     51.58 o 
  13   3   3     1860.69     1998.39    107.94 o 
  14   3   3        5.73      -49.18     60.23 o 
  15   3   3       37.23       -3.76     95.89 o 
 -15   4   3      254.71      227.51    115.25 o 
 -14   4   3      193.79      163.89     68.68 o 
 -13   4   3      558.00      649.65     80.82 o 
 -12   4   3      307.89      279.57     79.27 o 
 -11   4   3      195.09      181.32     73.77 o 
 -10   4   3      601.87      633.31     62.85 o 
  -9   4   3     2018.34     2042.68     96.12 o 
  -8   4   3      393.39      422.97     46.35 o 
  -7   4   3       23.68      -24.06     24.06 o 
  -6   4   3       12.92      -33.91     33.91 o 
  -5   4   3      117.21      143.80     48.04 o 
  -4   4   3      517.93      494.17     51.99 o 
  -3   4   3     1820.20     1722.57    124.35 o 
  -2   4   3        9.00      -23.60     23.60 o 
  -1   4   3      497.38      552.35     38.19 o 
   0   4   3      235.42      247.26     25.35 o 
   1   4   3      359.68      352.36     25.57 o 
   2   4   3      786.76      723.80     45.92 o 
   3   4   3     2627.26     2783.69     81.30 o 
   4   4   3     1083.29     1102.59     44.41 o 
   5   4   3      997.39      976.51     40.70 o 
   6   4   3       25.51       35.27     30.29 o 
   7   4   3       54.63       51.50     34.29 o 
   8   4   3     2500.50     2432.43     81.63 o 
   9   4   3        4.73      -34.88     34.88 o 
  10   4   3       55.65      -16.49     35.63 o 
  11   4   3      102.49      128.09     42.60 o 
  12   4   3       62.62       72.81     56.36 o 
  13   4   3      433.66      523.03     78.91 o 
  14   4   3       66.98       37.47     65.25 o 
 -14   5   3        6.84      -38.38     90.05 o 
 -13   5   3      591.01      631.05    109.44 o 
 -12   5   3     2463.72     2251.09    133.33 o 
 -11   5   3      860.34      911.50     77.05 o 
 -10   5   3        2.15      108.60     46.54 o 
  -9   5   3     1081.71     1369.49     74.00 o 
  -8   5   3      669.48      653.53     53.76 o 
  -7   5   3     1662.46     1757.98    130.67 o 
  -6   5   3       50.28       49.61     55.93 o 
  -5   5   3      940.40     1044.08     69.34 o 
  -4   5   3      191.34       82.25     41.37 o 
  -3   5   3     1114.72     1067.40     62.73 o 
  -2   5   3      615.78      651.07    148.91 o 
  -1   5   3      742.09      831.31     71.31 o 
   0   5   3      792.32      743.04     47.63 o 
   1   5   3      243.11      217.28     24.01 o 
   2   5   3     1272.13     1165.94     80.74 o 
   3   5   3      192.00      178.47     34.77 o 
   4   5   3     2895.51     2984.85     95.09 o 
   5   5   3     1248.06     1298.42     73.25 o 
   6   5   3     1555.38     1473.56     61.62 o 
   7   5   3     1266.49     1260.53     64.17 o 
   8   5   3        7.94      -16.01     37.90 o 
   9   5   3      383.01      306.75     52.29 o 
  10   5   3       26.78      103.11     53.02 o 
  11   5   3     1705.40     1768.25     96.54 o 
  12   5   3       21.67        8.87     58.00 o 
  13   5   3      320.23      227.46     70.08 o 
 -13   6   3        1.75       80.75    112.65 o 
 -12   6   3      372.70      263.64     90.68 o 
 -11   6   3        3.96      -15.92     75.21 o 
 -10   6   3       17.07       75.03     68.93 o 
  -9   6   3      447.13      489.70     84.96 o 
  -8   6   3      123.88      128.36     64.35 o 
  -7   6   3      555.90      594.56     70.98 o 
  -6   6   3      384.91      431.93     60.97 o 
  -5   6   3      593.28      644.41     64.01 o 
  -4   6   3      267.08      216.52     50.95 o 
  -3   6   3      585.02      626.78     52.34 o 
  -2   6   3       45.63      115.38     63.15 o 
  -1   6   3     3019.14     2944.57     82.62 o 
   0   6   3       22.76       -9.13     31.74 o 
   1   6   3      668.87      703.22     55.03 o 
   2   6   3      442.57      463.76     71.76 o 
   3   6   3     2866.56     2708.29    131.20 o 
   4   6   3      265.40      243.02     44.78 o 
   5   6   3     1154.53     1219.74     88.84 o 
   6   6   3        6.32      -11.26     46.95 o 
   7   6   3      135.38       98.85     71.26 o 
   8   6   3      322.30      299.06     68.76 o 
   9   6   3      107.55      149.52     74.18 o 
  10   6   3       45.96      -32.35     69.04 o 
  11   6   3       74.65       -3.12     76.63 o 
  12   6   3       47.00      -65.34     74.26 o 
  13   6   3      396.26      267.09    203.09 o 
 -12   7   3      194.50      151.83    108.76 o 
 -11   7   3      138.17      145.12    125.91 o 
 -10   7   3      132.63      109.08     80.69 o 
  -9   7   3      548.77      549.84     94.03 o 
  -8   7   3       33.46      -21.82     86.93 o 
  -7   7   3     1348.90     1514.75    128.07 o 
  -6   7   3       35.04      160.17     83.53 o 
  -5   7   3       22.65       16.24     79.03 o 
  -4   7   3      165.13      165.76     78.98 o 
  -3   7   3     2624.11     2895.50    171.52 o 
  -2   7   3        5.22      -49.19     64.00 o 
  -1   7   3        2.16      -59.65     59.65 o 
   0   7   3       62.63      -14.01     38.11 o 
   1   7   3     1163.87     1118.08     70.02 o 
   2   7   3      571.35      664.69    108.76 o 
   3   7   3      271.98      309.62     82.37 o 
   4   7   3       77.16      110.48     79.46 o 
   5   7   3      589.30      579.19    118.50 o 
   6   7   3      144.80      145.97    105.25 o 
   7   7   3      547.48      696.02    114.44 o 
   8   7   3      108.54      149.24     81.30 o 
   9   7   3      213.96      175.88     74.91 o 
  10   7   3        0.02      -61.99     70.93 o 
  11   7   3      776.14      775.54    143.06 o 
 -10   8   3      291.16      100.57    141.11 o 
  -9   8   3       30.67      -38.20    125.52 o 
  -8   8   3      197.14      162.94    127.86 o 
  -7   8   3      502.62      466.21    152.80 o 
  -6   8   3       28.09      210.97    341.86 o 
  -5   8   3      694.88      777.54    321.20 o 
  -4   8   3      108.52      205.73    100.35 o 
  -3   8   3      450.27      413.71    158.65 o 
  -2   8   3      217.29      114.36     84.63 o 
  -1   8   3     1089.26     1046.65    192.57 o 
   0   8   3       52.16       26.89     47.45 o 
   1   8   3      234.11      202.97     52.81 o 
   2   8   3       20.44       73.71     86.15 o 
   3   8   3     1465.08     1549.20    242.07 o 
   4   8   3      119.05      122.85    177.36 o 
   5   8   3      781.52      884.75    321.98 o 
   6   8   3       62.85      140.22    200.36 o 
   7   8   3       29.92      113.19    263.51 o 
   8   8   3      117.21       62.37    118.50 o 
   9   8   3        9.48     -116.94    116.94 o 
  10   8   3      106.14      122.40    136.43 o 
  -8   9   3        6.04      133.83    431.91 o 
  -7   9   3      688.65      935.68    396.44 o 
  -6   9   3      183.20      333.35    275.20 o 
  -5   9   3       35.94       40.51    206.55 o 
  -4   9   3        3.47      113.64    181.51 o 
  -3   9   3     1739.65     1645.22    147.50 o 
  -2   9   3      674.68      558.67    160.21 o 
  -1   9   3       30.91      249.48    223.75 o 
   0   9   3      480.81      512.99    295.47 o 
   1   9   3        0.19       93.55    218.29 o 
   2   9   3       64.08      121.84    134.09 o 
   3   9   3       79.80      203.45    322.76 o 
   4   9   3       92.98      202.09    499.34 o 
   5   9   3       27.92       47.12    338.74 o 
   6   9   3      172.49      296.32    362.13 o 
   7   9   3      142.10      159.04    131.76 o 
   8   9   3        0.13       -7.02    130.98 o 
  -5  10   3       46.49     -142.67    142.67 o 
  -4  10   3      174.47      878.51    253.38 o 
  -3  10   3       10.86      580.37    179.92 o 
  -2  10   3       98.51      608.77    192.36 o 
  -1  10   3      234.01      649.12    201.85 o 
   0  10   3        2.91      321.20    260.39 o 
   1  10   3      146.06      634.61    309.51 o 
   2  10   3        8.27      463.87    270.53 o 
   3  10   3      419.68     1202.95    367.20 o 
   4  10   3       15.25      296.04    450.62 o 
   5  10   3      119.60      314.06    666.57 o 
 -16   0   4     1312.27     1552.22    203.48 o 
 -14   0   4      443.57      489.60    136.43 o 
 -12   0   4     1066.60     1163.19    148.13 o 
 -10   0   4     1594.81     1438.08     92.86 o 
  -8   0   4      358.49      364.49     51.78 o 
  -6   0   4     9522.89    11440.29    242.85 o 
  -2   0   4     1956.53     2026.00     48.45 o 
   0   0   4     8640.28     8761.67     93.52 o 
   2   0   4     4287.02     5436.93    148.49 o 
   4   0   4     2196.87     2029.48     73.03 o 
   6   0   4     4408.98     4375.30    103.05 o 
   8   0   4     3856.16     4000.07    114.30 o 
  10   0   4      923.91      966.41     83.24 o 
  12   0   4      375.65      510.56     81.14 o 
  14   0   4      508.36      312.16     84.59 o 
 -16   1   4       16.97       34.69     82.24 o 
 -15   1   4      140.79      108.67     83.03 o 
 -14   1   4     1591.46     1622.62    173.96 o 
 -13   1   4       14.42       52.71     56.08 o 
 -12   1   4       30.57      -23.22     48.40 o 
 -11   1   4       14.63       65.51     49.18 o 
 -10   1   4     1475.80     1339.78     90.50 o 
  -9   1   4      398.73      160.73     46.03 o 
  -8   1   4     2953.36     2908.93     88.39 o 
  -7   1   4      200.78      311.85     38.67 o 
  -6   1   4     4632.95     4653.99    213.42 o 
  -5   1   4       36.73       -1.58     23.29 o 
  -4   1   4       46.02       31.18     15.07 o 
  -3   1   4     1191.39     1247.74     47.67 o 
  -2   1   4    13958.71    14440.94    142.94 o 
  -1   1   4        7.08       13.54      7.26 o 
   0   1   4    23082.34    23305.99    261.99 o 
   1   1   4      381.63      383.39     11.93 o 
   2   1   4     1651.01     1534.44     28.09 o 
   3   1   4     2463.05     2359.23     42.35 o 
   4   1   4     9833.54     8982.73    108.53 o 
   5   1   4      417.37      445.41     28.42 o 
   6   1   4     3719.18     3508.93     67.07 o 
   7   1   4       63.07       58.76     26.25 o 
   8   1   4     6625.73     6621.09    111.75 o 
   9   1   4     2563.76     2987.01     76.89 o 
  10   1   4     3858.37     4137.11    122.90 o 
  11   1   4      255.41      174.62     45.34 o 
  12   1   4     1339.58     1486.77     76.50 o 
  13   1   4       50.17       32.83     55.59 o 
  14   1   4       71.78       43.54     76.35 o 
  15   1   4       17.66       14.51     64.83 o 
 -16   2   4      765.77      869.27    180.09 o 
 -15   2   4       31.10      -44.97     63.85 o 
 -14   2   4      645.70      703.74     87.46 o 
 -13   2   4      543.14      743.13     78.84 o 
 -12   2   4      715.23      720.09     73.77 o 
 -11   2   4      699.35      760.67     68.60 o 
 -10   2   4       19.74      -52.03     52.03 o 
  -9   2   4       36.71      -35.04     35.04 o 
  -8   2   4        5.30       10.72     32.10 o 
  -7   2   4     1006.84      893.93     56.85 o 
  -6   2   4      166.53      153.83     43.86 o 
  -5   2   4     1114.18     1215.46     86.01 o 
  -4   2   4      182.34      225.18     31.45 o 
  -3   2   4       73.58      120.34     18.60 o 
  -2   2   4    14287.75    14702.86    142.66 o 
  -1   2   4     2368.23     2346.85     40.77 o 
   0   2   4     4681.25     5246.75    127.64 o 
   1   2   4      127.10       92.97     10.90 o 
   2   2   4     4691.04     4571.29     51.31 o 
   3   2   4      782.29      864.41     24.92 o 
   4   2   4     7095.17     7087.03     78.51 o 
   5   2   4     9372.44     9652.54    127.32 o 
   6   2   4     3060.02     3277.63     80.99 o 
   7   2   4     1336.41     1196.58     48.06 o 
   8   2   4       13.67       12.21     27.27 o 
   9   2   4      165.46      182.54     35.67 o 
  10   2   4       35.61       16.96     35.24 o 
  11   2   4      220.08      273.88     50.30 o 
  12   2   4       71.00       73.00     53.54 o 
  13   2   4       54.26      -12.70     55.58 o 
  14   2   4       56.45       10.38     58.25 o 
  15   2   4      182.86      239.78     75.60 o 
 -15   3   4       18.48      -17.01     76.78 o 
 -14   3   4      347.31      296.53     96.22 o 
 -13   3   4       19.99       84.30     56.12 o 
 -12   3   4      762.23      868.70    113.98 o 
 -11   3   4        5.06       56.40     48.05 o 
 -10   3   4      991.76     1068.97     72.56 o 
  -9   3   4     3261.84     2977.58     95.85 o 
  -8   3   4     3122.80     2753.22     90.13 o 
  -7   3   4     2565.51     2149.79     73.08 o 
  -6   3   4     2037.71     1718.71     51.48 o 
  -5   3   4      900.94      813.60     42.89 o 
  -4   3   4    10520.05    10023.28    204.25 o 
  -3   3   4      205.14      173.62     31.34 o 
  -2   3   4     4957.96     4792.38    105.36 o 
  -1   3   4        3.99      -10.10     10.10 o 
   0   3   4      572.18      590.33     19.87 o 
   1   3   4      381.21      439.21     20.57 o 
   2   3   4     4047.95     3987.92     73.01 o 
   3   3   4     1342.78     1256.64     36.33 o 
   4   3   4     1084.01     1192.09     39.19 o 
   5   3   4     1030.73     1039.06     48.07 o 
   6   3   4      860.82      897.53     55.57 o 
   7   3   4      682.49      674.12     40.65 o 
   8   3   4     2643.19     2538.13     82.28 o 
   9   3   4     2577.85     2526.60     87.85 o 
  10   3   4      189.66      205.01     51.50 o 
  11   3   4      746.78      822.92     77.27 o 
  12   3   4      343.89      382.97     67.47 o 
  13   3   4       55.61      100.00     59.68 o 
  14   3   4       78.29       30.11     62.70 o 
  15   3   4        4.44      -39.75     65.60 o 
 -15   4   4        1.30        2.66     67.15 o 
 -14   4   4      451.56      423.48     77.76 o 
 -13   4   4       95.68      125.13     59.89 o 
 -12   4   4      169.04      159.95     57.54 o 
 -11   4   4      258.47      241.95     57.57 o 
 -10   4   4      442.42      511.27     73.72 o 
  -9   4   4     1915.40     1855.49     81.22 o 
  -8   4   4       92.42      109.27     65.94 o 
  -7   4   4        1.55      -33.01     33.01 o 
  -6   4   4      303.90      385.89     48.54 o 
  -5   4   4       33.60      -41.97     42.88 o 
  -4   4   4     5828.31     6027.24    147.69 o 
  -3   4   4     1483.48     1431.78    114.03 o 
  -2   4   4    14926.39    14625.63    246.13 o 
  -1   4   4     3369.47     3218.18     63.44 o 
   0   4   4    12377.42    12245.33    225.38 o 
   1   4   4      523.71      391.87     42.88 o 
   2   4   4     4462.53     4341.38     79.55 o 
   3   4   4      236.36      304.15     21.99 o 
   4   4   4     1162.44     1010.98     72.99 o 
   5   4   4     1975.67     1732.42     61.27 o 
   6   4   4     1967.03     1898.82     95.67 o 
   7   4   4       72.94       15.19     36.79 o 
   8   4   4        2.28       31.67     38.57 o 
   9   4   4      468.06      461.88     53.28 o 
  10   4   4      184.16      153.57     39.21 o 
  11   4   4      666.96      619.81     60.20 o 
  12   4   4      180.15      221.87     63.15 o 
  13   4   4       95.66      120.86     61.50 o 
  14   4   4      289.50      207.74     70.04 o 
 -14   5   4      307.87      102.93     92.33 o 
 -13   5   4       78.78       68.15    100.57 o 
 -12   5   4      284.79      391.80     87.00 o 
 -11   5   4      185.68      130.81     53.82 o 
 -10   5   4     1293.35     1439.90     81.15 o 
  -9   5   4     1465.36     1382.18     73.81 o 
  -8   5   4     2684.78     2581.56     87.16 o 
  -7   5   4     2581.71     2606.98    102.96 o 
  -6   5   4     3767.36     3828.91    117.40 o 
  -5   5   4       19.25        0.71     40.27 o 
  -4   5   4      113.74      128.30     42.86 o 
  -3   5   4     3736.59     3440.37     97.91 o 
  -2   5   4      187.13      180.01     30.03 o 
  -1   5   4      499.30      519.08     30.47 o 
   0   5   4     5097.39     4877.01     94.07 o 
   1   5   4        8.71       -5.98     21.27 o 
   2   5   4      365.97      398.58     28.91 o 
   3   5   4       90.35       87.04     22.45 o 
   4   5   4      718.55      729.75     43.01 o 
   5   5   4     1268.93     1277.17     56.30 o 
   6   5   4      870.45      883.64     54.69 o 
   7   5   4      273.81      283.31     46.89 o 
   8   5   4      319.58      290.26     49.45 o 
   9   5   4      647.86      736.93     65.38 o 
  10   5   4      243.36      255.50     59.53 o 
  11   5   4      318.12      406.75     70.53 o 
  12   5   4      489.29      447.76     80.79 o 
  13   5   4       46.66       44.28     62.25 o 
 -13   6   4      646.06      469.77    152.80 o 
 -12   6   4      344.75      282.27     88.96 o 
 -11   6   4       74.98      133.80     80.90 o 
 -10   6   4      208.19      272.57    146.57 o 
  -9   6   4        8.44       26.71     63.29 o 
  -8   6   4       10.84       74.84     62.74 o 
  -7   6   4       54.10       41.66     89.04 o 
  -6   6   4      111.14      224.23     61.26 o 
  -5   6   4      236.41      211.99     50.53 o 
  -4   6   4     1191.46     1229.21     79.77 o 
  -3   6   4      261.00      283.34     41.12 o 
  -2   6   4      390.29      423.14     72.99 o 
  -1   6   4      470.20      552.09     46.47 o 
   0   6   4     1493.43     1445.37     65.83 o 
   1   6   4       33.11       41.75     33.73 o 
   2   6   4     2302.80     2106.93    111.37 o 
   3   6   4     1070.40     1055.08    113.32 o 
   4   6   4      127.20      133.32     42.50 o 
   5   6   4      517.17      677.77     65.32 o 
   6   6   4      314.75      331.42     61.33 o 
   7   6   4       17.12       54.05     39.94 o 
   8   6   4      130.34      155.72     64.17 o 
   9   6   4       15.32       -6.46     71.33 o 
  10   6   4      115.72      -16.14     70.09 o 
  11   6   4      247.74      112.69     82.40 o 
  12   6   4       80.15       -0.12    156.31 o 
 -12   7   4      193.79      149.69    145.01 o 
 -11   7   4       29.06      -12.43    125.13 o 
 -10   7   4      394.98      341.47    152.80 o 
  -9   7   4       99.57      121.73     72.78 o 
  -8   7   4      348.48      382.01    139.55 o 
  -7   7   4      194.49      491.41    160.21 o 
  -6   7   4     1071.69     1111.95     89.36 o 
  -5   7   4        1.27      -18.34     70.52 o 
  -4   7   4      308.78      239.35     91.50 o 
  -3   7   4     1151.92     1287.20    125.91 o 
  -2   7   4       62.14       17.85     65.93 o 
  -1   7   4      526.73      557.05     53.60 o 
   0   7   4       87.55       87.60     43.21 o 
   1   7   4      124.93      122.91     44.97 o 
   2   7   4     2624.23     2584.88    136.63 o 
   3   7   4       31.61       46.99     71.53 o 
   4   7   4      492.02      513.18     96.99 o 
   5   7   4      575.32      784.81    116.78 o 
   6   7   4      605.71      609.69    233.89 o 
   7   7   4        0.16      -12.38    111.01 o 
   8   7   4      617.30      578.97     83.58 o 
   9   7   4       86.86       29.84     69.31 o 
  10   7   4      497.39      406.47    137.60 o 
  11   7   4      164.78      192.14     89.73 o 
 -10   8   4       12.68      148.18    603.42 o 
  -9   8   4       20.27      114.16    348.49 o 
  -8   8   4       72.67      229.75    162.55 o 
  -7   8   4        4.50      104.45    249.87 o 
  -6   8   4       15.67      238.37    181.97 o 
  -5   8   4      533.51      664.74    226.87 o 
  -4   8   4      796.67      793.45    170.21 o 
  -3   8   4      146.39      186.45    176.58 o 
  -2   8   4       68.38        3.05    110.71 o 
  -1   8   4       78.05       95.86     86.93 o 
   0   8   4     1227.44     1223.20    105.85 o 
   1   8   4      229.15      169.61     53.58 o 
   2   8   4     1366.02     1501.30    132.95 o 
   3   8   4       95.32      139.42     85.53 o 
   4   8   4       29.44       56.57    129.03 o 
   5   8   4        8.41      202.08    267.41 o 
   6   8   4      919.18      916.59    378.50 o 
   7   8   4       89.25      166.76    244.02 o 
   8   8   4       83.74       89.66    123.96 o 
   9   8   4      161.35      119.28    133.31 o 
  10   8   4      135.14       35.08    131.76 o 
  -8   9   4       95.14      217.35    432.30 o 
  -7   9   4        1.05      151.32    475.18 o 
  -6   9   4      378.03      474.89    385.91 o 
  -5   9   4       10.09       98.54    216.76 o 
  -4   9   4      400.36      593.84    195.39 o 
  -3   9   4       14.28      112.85    127.57 o 
  -2   9   4        6.61      -83.63    223.75 o 
  -1   9   4       27.74      258.83    243.24 o 
   0   9   4      175.00      300.93    254.16 o 
   1   9   4      331.74      608.88    299.37 o 
   2   9   4      451.93      560.59    259.61 o 
   3   9   4       86.79      201.21    114.21 o 
   4   9   4       30.68       -1.87    290.02 o 
   5   9   4       45.10      225.29    143.06 o 
   6   9   4      269.09     1163.97    349.27 o 
   7   9   4       34.99     -113.82    113.82 o 
   8   9   4      159.02      -42.88    129.42 o 
  -5  10   4      155.04     -148.13    148.13 o 
  -4  10   4      183.74      429.25    230.69 o 
  -3  10   4        7.25      694.08    297.81 o 
  -2  10   4      137.22      611.58    196.61 o 
  -1  10   4        0.33      691.52    321.98 o 
   0  10   4      260.15      670.47    336.79 o 
   1  10   4       12.93      572.24    277.54 o 
   2  10   4      147.11      579.26    293.14 o 
   3  10   4      269.18     1228.68    370.32 o 
   4  10   4      166.31      233.44    400.72 o 
   5  10   4        7.90      204.29    625.64 o 
 -15   0   5       71.40       22.61    109.15 o 
 -13   0   5     1605.99     1651.23    166.06 o 
 -11   0   5       39.64       31.96     78.74 o 
  -9   0   5     1184.97     1200.61    122.40 o 
  -7   0   5       98.09       49.90     49.12 o 
  -5   0   5    12841.06    12577.56    338.35 o 
  -3   0   5      977.03      794.65     50.48 o 
  -1   0   5      300.38      303.15     40.17 o 
   1   0   5     4163.37     3917.32     45.71 o 
   3   0   5     3133.05     3176.70     84.46 o 
   5   0   5     1396.78     1098.56     57.61 o 
   7   0   5        6.32       25.97     33.97 o 
   9   0   5      361.52      368.24     58.40 o 
  11   0   5      342.91      404.07     73.10 o 
  13   0   5        4.86      -62.60     62.60 o 
  15   0   5      793.71      892.66    173.07 o 
 -16   1   5        1.46       23.34     80.48 o 
 -15   1   5      384.43      331.70     90.68 o 
 -14   1   5        1.37       56.48     70.71 o 
 -13   1   5      501.37      542.09     73.51 o 
 -12   1   5       12.57      -22.47     49.08 o 
 -11   1   5     4461.45     4441.49    126.24 o 
 -10   1   5        3.26      -50.13     50.13 o 
  -9   1   5       63.38      -39.47     46.70 o 
  -8   1   5        1.91      -32.32     32.32 o 
  -7   1   5    14114.88    13891.17    279.63 o 
  -6   1   5     1180.16     1105.75     50.20 o 
  -5   1   5    20986.71    21567.62    292.34 o 
  -4   1   5       18.44       17.96     15.25 o 
  -3   1   5     1685.08     1920.11     45.51 o 
  -2   1   5     2083.33     2084.58     31.89 o 
  -1   1   5     1659.72     1698.55     26.96 o 
   0   1   5     2611.61     2560.95     35.55 o 
   1   1   5     1447.89     1381.10     21.75 o 
   2   1   5     2402.95     2405.39     33.50 o 
   3   1   5     2807.37     2833.41     47.88 o 
   4   1   5     8934.22     8768.45    112.23 o 
   5   1   5      286.36      316.66     26.10 o 
   6   1   5      393.38      481.33     33.42 o 
   7   1   5    10379.03    10402.20    149.79 o 
   8   1   5      484.83      508.37     39.84 o 
   9   1   5      143.74      191.08     35.78 o 
  10   1   5       42.72       74.86     37.28 o 
  11   1   5      553.71      612.27     56.83 o 
  12   1   5       29.02       32.97     43.52 o 
  13   1   5      489.69      423.17     69.20 o 
  14   1   5      294.73      206.76     83.28 o 
  15   1   5       29.55      -23.95     65.73 o 
 -15   2   5      117.06      -29.60     65.21 o 
 -14   2   5        4.99      111.43     63.23 o 
 -13   2   5     2151.68     2253.09    152.52 o 
 -12   2   5      259.20      192.60     54.60 o 
 -11   2   5      123.01      112.42     47.69 o 
 -10   2   5     1147.45     1161.65     67.65 o 
  -9   2   5      201.76       90.91     40.18 o 
  -8   2   5      173.03      168.30     37.46 o 
  -7   2   5     1705.94     1607.41     59.97 o 
  -6   2   5     1004.89      932.27     36.27 o 
  -5   2   5      237.46      318.86     36.64 o 
  -4   2   5      874.85      996.30     51.06 o 
  -3   2   5     2039.46     1987.86     77.56 o 
  -2   2   5     7094.73     7146.51     92.05 o 
  -1   2   5      364.68      411.07     13.79 o 
   0   2   5     3007.03     3082.43     40.96 o 
   1   2   5    17679.41    17998.50    184.03 o 
   2   2   5     2197.87     2244.77     34.96 o 
   3   2   5      381.58      417.63     18.29 o 
   4   2   5     1685.55     1870.20     78.95 o 
   5   2   5     4444.63     4534.39     68.20 o 
   6   2   5      464.74      413.34     32.04 o 
   7   2   5     2444.98     2389.01     62.98 o 
   8   2   5        0.60       37.73     28.60 o 
   9   2   5       17.17      -17.96     31.39 o 
  10   2   5       10.12      -11.96     34.93 o 
  11   2   5        0.23       11.66     38.40 o 
  12   2   5        6.55      -19.43     56.03 o 
  13   2   5       39.04       40.70     58.18 o 
  14   2   5       10.19       16.74     58.77 o 
  15   2   5      406.04      326.90     74.69 o 
 -15   3   5        5.55       35.36    160.49 o 
 -14   3   5        4.24      -50.60     57.32 o 
 -13   3   5        4.79      -18.00     61.02 o 
 -12   3   5      339.73      250.63     58.91 o 
 -11   3   5     1208.58     1342.28     87.52 o 
 -10   3   5        8.37      -40.95     40.95 o 
  -9   3   5      233.41      281.07     48.78 o 
  -8   3   5       27.16      -34.38     34.38 o 
  -7   3   5       67.22       55.92     32.96 o 
  -6   3   5      121.51       95.24     29.30 o 
  -5   3   5      235.30      247.88     28.58 o 
  -4   3   5     2655.05     2534.54     70.44 o 
  -3   3   5     9248.19     9393.37    121.39 o 
  -2   3   5     7688.50     8070.49    172.07 o 
  -1   3   5      463.21      492.16     23.80 o 
   0   3   5     3167.02     3107.92     39.15 o 
   1   3   5     2192.45     2087.43     33.93 o 
   2   3   5      159.52      152.39     26.78 o 
   3   3   5     8066.92     7802.54    108.58 o 
   4   3   5      434.90      457.99     35.76 o 
   5   3   5       43.37       26.13     26.82 o 
   6   3   5      489.60      509.94     33.98 o 
   7   3   5     5430.61     5165.86     92.85 o 
   8   3   5      674.23      688.16     44.52 o 
   9   3   5     2740.57     2702.99     75.39 o 
  10   3   5        0.25       96.64     48.55 o 
  11   3   5     3022.81     3348.58    152.92 o 
  12   3   5      102.53       87.92     55.80 o 
  13   3   5      138.49      108.72     62.37 o 
  14   3   5     1026.40     1063.60    147.24 o 
 -15   4   5      236.47      143.41     86.56 o 
 -14   4   5       15.03       10.40     64.30 o 
 -13   4   5      569.06      639.89    117.56 o 
 -12   4   5        0.54       34.67     51.48 o 
 -11   4   5       13.42      -36.71     46.74 o 
 -10   4   5       65.08      115.66     47.59 o 
  -9   4   5        2.58      -32.99     77.24 o 
  -8   4   5      156.12      206.87     41.11 o 
  -7   4   5      660.99      677.57     48.39 o 
  -6   4   5     1976.41     1886.88     59.81 o 
  -5   4   5      763.78      801.15     63.28 o 
  -4   4   5       27.60      -31.97     31.97 o 
  -3   4   5    10333.99    10045.35    197.17 o 
  -2   4   5     2204.38     2126.66     82.60 o 
  -1   4   5    11660.56    11831.44    143.52 o 
   0   4   5     3140.23     3128.92    113.20 o 
   1   4   5    11044.58    10721.82    163.54 o 
   2   4   5        0.07      -17.42     17.42 o 
   3   4   5     4022.74     3950.41     68.39 o 
   4   4   5      311.64      316.13     42.37 o 
   5   4   5     2743.88     2569.33     73.01 o 
   6   4   5       85.11       85.17     35.05 o 
   7   4   5       34.45        2.59     37.06 o 
   8   4   5     1935.14     1911.56     78.08 o 
   9   4   5      385.54      356.59     54.80 o 
  10   4   5      479.52      450.99     96.09 o 
  11   4   5       41.37      -38.69     38.69 o 
  12   4   5        3.59      -51.12     51.12 o 
  13   4   5       34.25       33.00     59.63 o 
  14   4   5       13.78       73.42     68.98 o 
 -14   5   5       36.66      -83.96     83.96 o 
 -13   5   5      119.22       23.88     81.28 o 
 -12   5   5       53.67      103.84     54.99 o 
 -11   5   5      244.26      241.49     59.75 o 
 -10   5   5        0.01      106.41     48.18 o 
  -9   5   5     2254.97     2307.30     92.33 o 
  -8   5   5      368.39      440.81     56.34 o 
  -7   5   5      957.87     1052.26    131.16 o 
  -6   5   5        4.67       -7.46     40.79 o 
  -5   5   5      325.12      277.29     50.22 o 
  -4   5   5     7534.82     7293.45    205.65 o 
  -3   5   5        3.77      -30.34     30.34 o 
  -2   5   5        0.20       23.31     26.92 o 
  -1   5   5      198.36      270.01     27.04 o 
   0   5   5        3.86      -33.43     33.43 o 
   1   5   5      509.37      502.69     60.47 o 
   2   5   5      328.71      300.75     40.67 o 
   3   5   5      103.96       78.34     24.17 o 
   4   5   5     1546.30     1656.92     59.32 o 
   5   5   5     2226.36     2067.85     70.04 o 
   6   5   5      311.99      228.39     49.16 o 
   7   5   5      559.04      435.83     58.07 o 
   8   5   5       15.75      -41.23     41.23 o 
   9   5   5      490.29      626.58     78.43 o 
  10   5   5      521.76      547.45     69.18 o 
  11   5   5      588.75      687.75     79.04 o 
  12   5   5      584.03      719.20     84.63 o 
  13   5   5      325.91      451.09    122.64 o 
 -13   6   5       13.43       15.59     90.12 o 
 -12   6   5       48.22       29.62     83.15 o 
 -11   6   5      617.43      670.44    141.89 o 
 -10   6   5      155.86      254.36    160.74 o 
  -9   6   5      409.89      507.42     86.78 o 
  -8   6   5      682.28      732.95     89.47 o 
  -7   6   5       16.05       80.51     71.23 o 
  -6   6   5      310.37      442.50     60.12 o 
  -5   6   5      893.28     1044.75     78.24 o 
  -4   6   5     1184.10     1103.50     75.34 o 
  -3   6   5      470.57      478.49     48.02 o 
  -2   6   5      700.40      735.40     87.29 o 
  -1   6   5     1131.50     1122.42     81.83 o 
   0   6   5      143.49      145.31     39.26 o 
   1   6   5       16.35       34.76     48.62 o 
   2   6   5      219.34      190.50     61.64 o 
   3   6   5     4179.06     4167.86    110.37 o 
   4   6   5      816.53      908.81     67.00 o 
   5   6   5      634.93      713.07     85.15 o 
   6   6   5      186.46      249.80     63.26 o 
   7   6   5       22.96       20.48     60.20 o 
   8   6   5      182.83      253.55     54.08 o 
   9   6   5      185.59      135.82     68.60 o 
  10   6   5        5.22       -0.33     71.20 o 
  11   6   5      264.49      172.11     85.42 o 
  12   6   5      373.29      230.95     88.11 o 
 -12   7   5      106.88      159.86     95.24 o 
 -11   7   5      330.08      247.98     95.55 o 
 -10   7   5        3.30       59.15    207.81 o 
  -9   7   5     1667.15     1716.60    160.82 o 
  -8   7   5      193.84      221.13     75.64 o 
  -7   7   5      968.94     1104.43     96.17 o 
  -6   7   5        1.92       68.24     72.24 o 
  -5   7   5      974.24     1059.62    127.95 o 
  -4   7   5     1288.00     1208.56    228.82 o 
  -3   7   5     1465.60     1441.28    132.19 o 
  -2   7   5      336.11      377.83    110.32 o 
  -1   7   5     1009.66      931.61     65.85 o 
   0   7   5     1164.29     1196.60     77.07 o 
   1   7   5       58.88       57.21     59.45 o 
   2   7   5       15.63       27.05     63.63 o 
   3   7   5       31.46       33.73     70.19 o 
   4   7   5      459.01      498.23     98.97 o 
   5   7   5     1133.45     1239.22    183.99 o 
   6   7   5      139.46      297.20    100.19 o 
   7   7   5       17.26      -10.84    155.53 o 
   8   7   5      442.43      457.99    112.73 o 
   9   7   5      511.40      542.39     95.27 o 
  10   7   5        8.61       42.52     78.13 o 
  11   7   5      167.08      115.70     87.05 o 
 -10   8   5       33.63      179.03    490.77 o 
  -9   8   5       39.84      200.79    426.84 o 
  -8   8   5        9.63      169.27    293.92 o 
  -7   8   5      184.08      170.36    191.79 o 
  -6   8   5       82.46      239.21    189.24 o 
  -5   8   5        1.16      164.41    100.72 o 
  -4   8   5      597.09      590.87    132.15 o 
  -3   8   5       35.44       23.62     94.33 o 
  -2   8   5      482.49      563.65    107.55 o 
  -1   8   5     1265.29     1336.09    283.00 o 
   0   8   5      166.88      155.53    122.84 o 
   1   8   5      168.75      304.86     81.53 o 
   2   8   5       16.13      183.22     93.16 o 
   3   8   5     2160.48     1969.19    285.73 o 
   4   8   5       51.53      156.35    145.40 o 
   5   8   5       21.11      149.16    148.13 o 
   6   8   5        2.24      154.69    152.42 o 
   7   8   5      205.79      105.98    214.00 o 
   8   8   5       94.33      -41.32    113.82 o 
   9   8   5       53.13       21.05    121.62 o 
  -8   9   5        6.97       54.07    437.75 o 
  -7   9   5        7.33      108.74    474.79 o 
  -6   9   5       24.58       71.29    220.24 o 
  -5   9   5       99.69      392.68    144.56 o 
  -4   9   5       19.63      303.98    168.52 o 
  -3   9   5      191.59      191.63    166.06 o 
  -2   9   5        1.13      -55.33    164.50 o 
  -1   9   5        0.70       19.64    214.78 o 
   0   9   5      308.37      768.70    321.98 o 
   1   9   5      285.98      665.79    311.07 o 
   2   9   5       94.39       99.98    249.87 o 
   3   9   5       74.35       62.70    134.48 o 
   4   9   5       46.97      160.49    450.62 o 
   5   9   5      472.62      558.27    332.12 o 
   6   9   5       74.60      191.40    298.20 o 
   7   9   5        2.30       83.42    124.74 o 
  -5  10   5      168.09     -147.35    147.35 o 
  -4  10   5      230.66     1084.36    210.87 o 
  -3  10   5      359.14     1058.55    218.68 o 
  -2  10   5       56.14      808.46    303.27 o 
  -1  10   5      342.14     1192.81    374.22 o 
   0  10   5        5.67      410.86    283.00 o 
   1  10   5        9.81      608.88    332.12 o 
   2  10   5      174.92      587.05    302.49 o 
   3  10   5      213.82      800.67    301.71 o 
   4  10   5       35.29      156.10    285.34 o 
 -16   0   6      538.23      277.54    127.86 o 
 -14   0   6      767.32      845.10    152.80 o 
 -12   0   6      114.55       65.49     89.66 o 
 -10   0   6      101.24      -37.42     65.49 o 
  -8   0   6     5454.93     5325.56    208.94 o 
  -6   0   6      216.63      195.68     49.90 o 
  -4   0   6    15764.07    17010.72    327.26 o 
  -2   0   6    16610.84    16486.37    317.14 o 
   0   0   6    15535.17    15081.25    165.56 o 
   2   0   6     1776.33     1614.82     42.57 o 
   4   0   6    45365.26    43840.97    668.00 o 
   6   0   6     1422.33     1407.84     68.50 o 
   8   0   6     4161.35     4110.25    118.84 o 
  10   0   6     1157.63     1140.36     96.28 o 
  12   0   6        2.57      -58.66     58.66 o 
  14   0   6       15.01      -14.20     76.07 o 
 -16   1   6        0.10       27.49     78.69 o 
 -15   1   6        3.01        3.67    116.16 o 
 -14   1   6     1123.77     1206.43    120.17 o 
 -13   1   6      386.65      328.17     80.76 o 
 -12   1   6       62.07      -39.58     55.79 o 
 -11   1   6        0.02       30.99     47.28 o 
 -10   1   6     1320.86     1314.22     77.82 o 
  -9   1   6      120.23       58.00     38.64 o 
  -8   1   6     3834.57     3811.27    116.21 o 
  -7   1   6      395.17      415.29     47.53 o 
  -6   1   6     4671.74     4409.65    191.81 o 
  -5   1   6       64.81      -10.38     26.91 o 
  -4   1   6    12666.55    13170.62    271.87 o 
  -3   1   6      399.47      451.98     21.64 o 
  -2   1   6      725.10      700.61     41.55 o 
  -1   1   6       12.98       26.40     11.21 o 
   0   1   6      178.04      182.45     12.31 o 
   1   1   6      651.07      703.41     29.59 o 
   2   1   6      528.01      571.21     20.96 o 
   3   1   6     4093.12     3889.14     56.03 o 
   4   1   6     2435.27     2576.40     47.79 o 
   5   1   6     1040.93     1194.57     43.07 o 
   6   1   6     1937.76     1902.14     54.34 o 
   7   1   6       44.11       61.86     27.02 o 
   8   1   6       43.99       29.89     28.89 o 
   9   1   6      344.67      376.73     41.73 o 
  10   1   6     3127.72     3373.73     96.32 o 
  11   1   6       17.75        0.38     42.68 o 
  12   1   6      101.86      -11.92     44.09 o 
  13   1   6      121.35      140.17     61.85 o 
  14   1   6      391.84      399.88     78.21 o 
  15   1   6        2.13      -40.46     66.11 o 
 -15   2   6      229.18      205.12     85.69 o 
 -14   2   6      850.84      839.88     93.66 o 
 -13   2   6      163.22      247.55     61.56 o 
 -12   2   6       87.74       72.91     52.92 o 
 -11   2   6      173.49       84.54     48.54 o 
 -10   2   6     1106.44     1153.09     96.66 o 
  -9   2   6      540.79      515.43     55.36 o 
  -8   2   6     3156.76     2848.49     81.91 o 
  -7   2   6      902.33     1042.61     54.36 o 
  -6   2   6       21.34       19.06     19.89 o 
  -5   2   6     1091.52     1162.77     36.55 o 
  -4   2   6     2774.68     2898.01     50.96 o 
  -3   2   6       16.27        8.73     12.47 o 
  -2   2   6     5244.96     5423.40     74.16 o 
  -1   2   6      383.53      413.50     16.31 o 
   0   2   6     6166.21     5979.69     84.38 o 
   1   2   6     2824.23     2726.03     53.97 o 
   2   2   6     3060.44     3094.46     49.08 o 
   3   2   6     2963.12     3034.42     50.99 o 
   4   2   6     3627.56     3424.35     56.33 o 
   5   2   6     2313.24     2392.30     49.70 o 
   6   2   6       78.15       95.35     22.11 o 
   7   2   6     1282.02     1277.79     52.23 o 
   8   2   6     2230.57     2018.23     63.24 o 
   9   2   6      669.79      743.66     49.46 o 
  10   2   6        2.43      -35.71     35.71 o 
  11   2   6      293.65      373.77     59.96 o 
  12   2   6       67.72       34.43     53.66 o 
  13   2   6      161.46      178.45     64.53 o 
  14   2   6      419.05      554.01    110.32 o 
  15   2   6       14.58       65.72     68.27 o 
 -15   3   6        2.83      -63.11     63.11 o 
 -14   3   6      143.64       54.83     60.58 o 
 -13   3   6       94.34      110.66     59.33 o 
 -12   3   6       20.86       54.67     53.25 o 
 -11   3   6      491.89      473.59     85.51 o 
 -10   3   6      168.67      141.49     45.52 o 
  -9   3   6       62.29       32.71     39.00 o 
  -8   3   6     5258.58     5182.84    114.86 o 
  -7   3   6     3485.58     3391.28     88.70 o 
  -6   3   6      859.24      870.03     48.95 o 
  -5   3   6      157.69      198.77     27.42 o 
  -4   3   6     3358.45     3380.44     71.40 o 
  -3   3   6      575.43      527.18     29.15 o 
  -2   3   6      208.97      266.65     21.51 o 
  -1   3   6     1888.39     1950.14     58.67 o 
   0   3   6     1096.21     1170.35     29.60 o 
   1   3   6     1996.97     2035.00     42.60 o 
   2   3   6      230.08      237.48     31.13 o 
   3   3   6     2145.49     2001.30     40.44 o 
   4   3   6     1351.04     1343.87     53.29 o 
   5   3   6      170.04      218.87     34.58 o 
   6   3   6     4786.62     4585.07     72.00 o 
   7   3   6     2378.24     2355.61     53.81 o 
   8   3   6     1377.18     1263.03     54.05 o 
   9   3   6     2186.06     2247.61     71.21 o 
  10   3   6     4101.54     3993.45     94.48 o 
  11   3   6        3.88       90.81     42.68 o 
  12   3   6      553.41      472.72     72.96 o 
  13   3   6      207.14      125.58     63.51 o 
  14   3   6      405.92      391.14     74.31 o 
 -15   4   6      255.18      269.75    132.53 o 
 -14   4   6      748.04      680.25     91.24 o 
 -13   4   6       26.05       15.48     58.43 o 
 -12   4   6      723.90      978.51     84.52 o 
 -11   4   6      145.09      312.29    112.08 o 
 -10   4   6      443.38      519.13     58.29 o 
  -9   4   6      164.46      163.98     45.34 o 
  -8   4   6        0.15       39.86     35.06 o 
  -7   4   6       86.97      125.38     34.76 o 
  -6   4   6      182.65      192.57     33.20 o 
  -5   4   6      147.27      175.63     29.81 o 
  -4   4   6      621.71      607.94     33.12 o 
  -3   4   6     8579.28     8581.43    117.47 o 
  -2   4   6       16.90      104.99     20.87 o 
  -1   4   6      697.88      775.20     33.78 o 
   0   4   6     2177.45     2133.88     89.48 o 
   1   4   6     4440.46     4506.66    108.67 o 
   2   4   6     2847.91     2805.23     81.30 o 
   3   4   6      642.13      641.19     38.06 o 
   4   4   6      150.32      120.78     51.43 o 
   5   4   6        0.12        0.65     29.84 o 
   6   4   6       49.27       33.09     35.03 o 
   7   4   6      603.61      611.75     72.24 o 
   8   4   6      145.18       92.03     44.50 o 
   9   4   6       37.57       35.58     63.92 o 
  10   4   6       52.51      -21.05     46.24 o 
  11   4   6        7.49       -1.24     50.65 o 
  12   4   6        0.52       -4.18     55.54 o 
  13   4   6      287.21      239.70     70.42 o 
  14   4   6      392.91      593.16    235.05 o 
 -14   5   6       35.04      -10.33     87.91 o 
 -13   5   6        0.70      -74.35     74.35 o 
 -12   5   6      954.75      798.95     81.78 o 
 -11   5   6       69.91       55.63     53.77 o 
 -10   5   6      826.93      862.45     83.84 o 
  -9   5   6       94.27      233.88     63.24 o 
  -8   5   6     2255.67     1984.92     78.09 o 
  -7   5   6       34.10        9.05     42.30 o 
  -6   5   6     1394.97     1443.35     89.21 o 
  -5   5   6      232.76      262.45     50.77 o 
  -4   5   6     1083.92     1112.09     74.86 o 
  -3   5   6      347.72      478.74     50.42 o 
  -2   5   6      989.29      940.63     38.22 o 
  -1   5   6       89.25       70.53     32.00 o 
   0   5   6       29.11       18.31     38.37 o 
   1   5   6     5931.49     5534.80    168.14 o 
   2   5   6      149.41      173.19     50.32 o 
   3   5   6      494.45      505.66     36.51 o 
   4   5   6      366.00      380.82     40.11 o 
   5   5   6      151.97      154.62     37.92 o 
   6   5   6     1252.49     1205.80     65.27 o 
   7   5   6       93.47       93.72     44.24 o 
   8   5   6     1147.12     1311.66     76.71 o 
   9   5   6       37.48       54.57     48.41 o 
  10   5   6      463.63      552.94     70.97 o 
  11   5   6      246.10      261.65     65.37 o 
  12   5   6      320.66      377.30    127.89 o 
  13   5   6       84.85      151.21     94.28 o 
 -13   6   6      100.14      -83.21     95.11 o 
 -12   6   6      392.16      299.33     96.14 o 
 -11   6   6      777.84      741.96    112.10 o 
 -10   6   6      129.11      235.47    126.62 o 
  -9   6   6        9.41      -11.70     89.67 o 
  -8   6   6      111.98      139.70     64.27 o 
  -7   6   6       10.60      108.81     55.93 o 
  -6   6   6      462.75      516.83     68.91 o 
  -5   6   6      467.20      522.70     63.74 o 
  -4   6   6     1118.16     1148.46     80.56 o 
  -3   6   6     1757.98     1668.52     92.03 o 
  -2   6   6     1705.66     1582.39    129.42 o 
  -1   6   6      143.14      233.53     41.74 o 
   0   6   6     5205.47     5084.81    302.49 o 
   1   6   6       76.51      106.31     56.10 o 
   2   6   6     1286.21     1233.77    107.59 o 
   3   6   6      458.34      467.30     49.01 o 
   4   6   6      139.95      176.65     90.88 o 
   5   6   6      215.09      182.85     42.95 o 
   6   6   6     1314.69     1351.43     71.67 o 
   7   6   6      574.63      586.63     59.48 o 
   8   6   6       43.46       20.83     45.18 o 
   9   6   6       23.68       53.07    102.73 o 
  10   6   6        1.56       16.41     73.29 o 
  11   6   6       60.56      144.62     78.21 o 
  12   6   6       17.64       21.62     78.59 o 
 -12   7   6      519.51      393.86    129.42 o 
 -11   7   6      107.03      264.78    246.35 o 
 -10   7   6      358.16      410.67    212.93 o 
  -9   7   6      155.72      328.58     82.41 o 
  -8   7   6      571.29      725.41    172.45 o 
  -7   7   6       10.66        9.40    113.76 o 
  -6   7   6     1849.81     1837.83    160.69 o 
  -5   7   6      558.17      513.39    198.41 o 
  -4   7   6      155.53      132.15     91.59 o 
  -3   7   6      258.04      141.71     89.29 o 
  -2   7   6      468.43      446.98     53.10 o 
  -1   7   6      430.66      458.81     55.58 o 
   0   7   6      786.67      667.32     62.10 o 
   1   7   6      416.25      387.69     77.41 o 
   2   7   6       16.58      -29.16     60.47 o 
   3   7   6      857.25      953.78    172.69 o 
   4   7   6      100.33      122.58     82.67 o 
   5   7   6        0.67      -12.06     82.25 o 
   6   7   6      304.62      407.22    105.34 o 
   7   7   6       45.59       -6.35    236.61 o 
   8   7   6      866.25      766.33    139.34 o 
   9   7   6       13.23       19.49    113.04 o 
  10   7   6       11.50       79.52    123.96 o 
  11   7   6        4.70      -54.57    120.84 o 
 -10   8   6        0.17      191.52    546.90 o 
  -9   8   6        0.84      256.67    278.32 o 
  -8   8   6      420.48      492.76    284.56 o 
  -7   8   6      115.07      239.44    281.83 o 
  -6   8   6      608.08      731.46    155.14 o 
  -5   8   6       43.69       68.50    107.10 o 
  -4   8   6        3.79      -23.94    109.15 o 
  -3   8   6       14.15       26.38    179.70 o 
  -2   8   6      557.96      646.00    111.97 o 
  -1   8   6       12.93       77.67    122.01 o 
   0   8   6     1176.34     1271.38    171.13 o 
   1   8   6        0.16       -5.24     87.71 o 
   2   8   6     1665.41     1605.80    226.48 o 
   3   8   6      216.03      478.67    141.89 o 
   4   8   6       88.79      272.82    240.12 o 
   5   8   6       30.76      154.87    251.43 o 
   6   8   6     1184.34     1301.07    159.47 o 
   7   8   6      275.35      284.69    147.74 o 
   8   8   6      139.10      127.86    120.06 o 
   9   8   6      152.45      314.97    136.43 o 
  -8   9   6       41.27      400.55    489.99 o 
  -7   9   6        3.56      166.56    340.69 o 
  -6   9   6      347.77      357.30    133.90 o 
  -5   9   6        8.87      363.66    222.80 o 
  -4   9   6        2.35       55.14    121.23 o 
  -3   9   6        3.57       62.97    255.32 o 
  -2   9   6       51.97       71.11    254.54 o 
  -1   9   6      259.39      185.05    178.92 o 
   0   9   6        4.66      315.74    257.27 o 
   1   9   6      833.13     1167.87    362.52 o 
   2   9   6      157.07      300.31    151.64 o 
   3   9   6        5.04      -45.51    360.57 o 
   4   9   6      100.66      280.32    423.33 o 
   5   9   6      268.04      902.02    364.08 o 
   6   9   6       38.01      152.99    318.86 o 
   7   9   6      178.20      101.35    127.08 o 
  -5  10   6      103.17      -93.55    156.70 o 
  -4  10   6      256.39     1304.78    328.22 o 
  -3  10   6       24.33      572.24    310.29 o 
  -2  10   6      355.12      941.78    361.74 o 
  -1  10   6       47.07      813.14    350.05 o 
   0  10   6       67.64      467.77    291.58 o 
   1  10   6       15.27      495.06    311.07 o 
   2  10   6       80.94      669.69    301.71 o 
   3  10   6        0.18      548.85    310.29 o 
   4  10   6       19.90       69.89    388.64 o 
 -15   0   7     1316.26     1173.32    178.53 o 
 -13   0   7     1699.61     1888.23    178.53 o 
 -11   0   7     1433.11     1550.66    145.79 o 
  -9   0   7      184.65      156.70     70.95 o 
  -7   0   7      180.03      138.77     60.81 o 
  -5   0   7    16532.00    18025.05    349.99 o 
  -3   0   7    13937.48    14990.72    293.25 o 
  -1   0   7     8792.80     8891.37    122.04 o 
   1   0   7     2744.77     2695.17     46.63 o 
   3   0   7    24998.65    24474.55    485.12 o 
   5   0   7     4726.82     5102.05    121.57 o 
   7   0   7     1996.45     1999.76     82.37 o 
   9   0   7      266.49      393.55     60.81 o 
  11   0   7      681.87      644.01    127.86 o 
  13   0   7      872.24     1079.47    112.13 o 
  15   0   7       10.17      222.97    128.64 o 
 -16   1   7        7.06       48.17     92.77 o 
 -15   1   7       32.75      -68.28     71.94 o 
 -14   1   7      533.97      629.81    101.10 o 
 -13   1   7       97.92       78.38     66.41 o 
 -12   1   7       10.56       31.27     58.71 o 
 -11   1   7     1551.37     1460.91    101.39 o 
 -10   1   7        7.10      -44.59     48.23 o 
  -9   1   7       45.23        2.83     42.90 o 
  -8   1   7     1007.61     1117.98     69.84 o 
  -7   1   7     5016.90     4718.31    121.23 o 
  -6   1   7      616.66      703.28     53.31 o 
  -5   1   7     2382.27     2762.67     82.77 o 
  -4   1   7      424.95      589.48     37.36 o 
  -3   1   7     2165.54     2121.21     48.67 o 
  -2   1   7       42.04       69.20     15.57 o 
  -1   1   7     2383.38     2365.07     42.10 o 
   0   1   7        0.76       17.33     10.22 o 
   1   1   7     9913.09     9913.01     88.03 o 
   2   1   7      476.40      703.32     44.61 o 
   3   1   7     5159.56     5216.57     71.21 o 
   4   1   7     1259.52     1351.60     36.93 o 
   5   1   7     1132.17     1112.90     37.42 o 
   6   1   7      308.94      336.51     32.09 o 
   7   1   7     2779.46     2843.05     68.62 o 
   8   1   7      202.65      180.37     34.69 o 
   9   1   7     1541.51     1526.78     65.91 o 
  10   1   7       12.19       56.42     38.08 o 
  11   1   7      538.86      666.45     62.43 o 
  12   1   7        1.43      -43.68     43.68 o 
  13   1   7     1731.14     1936.44    107.94 o 
  14   1   7      131.53      155.07     69.01 o 
  15   1   7       24.30       -9.10     67.08 o 
 -15   2   7      690.48      769.75    115.43 o 
 -14   2   7       13.46      -34.69     68.99 o 
 -13   2   7      429.41      401.44     83.48 o 
 -12   2   7       49.64       89.25     52.95 o 
 -11   2   7       14.68      -29.23     44.50 o 
 -10   2   7     2202.66     1997.42    119.60 o 
  -9   2   7       17.00       56.76     36.14 o 
  -8   2   7      186.42      247.02     39.25 o 
  -7   2   7        0.51      -17.97     27.59 o 
  -6   2   7      121.53      123.00     24.49 o 
  -5   2   7     7328.37     7316.82    120.14 o 
  -4   2   7     1189.73     1273.15     36.91 o 
  -3   2   7      120.72      136.98     14.79 o 
  -2   2   7     2541.14     2519.12     41.95 o 
  -1   2   7    11790.27    11611.97    132.89 o 
   0   2   7       41.05       36.49     16.39 o 
   1   2   7     1002.67      957.10     26.54 o 
   2   2   7     6868.46     7131.96     87.74 o 
   3   2   7     5338.90     5093.44     71.66 o 
   4   2   7        0.58       31.42     18.54 o 
   5   2   7     1984.43     1941.76     46.36 o 
   6   2   7     3638.59     3392.48     64.18 o 
   7   2   7     1469.50     1475.01     46.99 o 
   8   2   7       60.21       46.72     31.77 o 
   9   2   7      137.88       83.91     36.68 o 
  10   2   7      335.32      376.14     68.80 o 
  11   2   7      100.31       41.54     48.57 o 
  12   2   7       67.80       78.43     56.20 o 
  13   2   7      626.48      686.26     85.75 o 
  14   2   7        6.78      -45.29     66.35 o 
 -15   3   7       56.67       15.44     76.53 o 
 -14   3   7      234.67      162.18     67.16 o 
 -13   3   7      655.55      758.36     84.64 o 
 -12   3   7        1.59      -16.62     52.15 o 
 -11   3   7      692.21      785.22     73.97 o 
 -10   3   7      213.30      251.11     65.94 o 
  -9   3   7      783.04      838.96     60.93 o 
  -8   3   7      250.09      207.54     41.83 o 
  -7   3   7     3903.48     3889.75     96.34 o 
  -6   3   7        9.21       18.47     28.43 o 
  -5   3   7    10529.16    10495.74    158.84 o 
  -4   3   7      231.11      286.11     29.81 o 
  -3   3   7     3214.13     3032.84     64.73 o 
  -2   3   7     1513.78     1579.07     58.66 o 
  -1   3   7       40.93       10.54     11.68 o 
   0   3   7     1328.19     1289.00     42.28 o 
   1   3   7        0.50       -0.07     16.91 o 
   2   3   7       33.24       58.54     16.62 o 
   3   3   7      554.34      551.67     26.55 o 
   4   3   7      743.64      813.78     38.27 o 
   5   3   7       52.28       85.06     23.90 o 
   6   3   7     2304.40     2352.02     58.76 o 
   7   3   7     4123.64     3870.34     70.26 o 
   8   3   7      140.46       86.98     27.71 o 
   9   3   7      687.54      685.79     51.89 o 
  10   3   7      269.93      370.13     56.89 o 
  11   3   7      540.50      560.80     72.28 o 
  12   3   7       40.53      -22.55     55.35 o 
  13   3   7      336.96      322.86     70.90 o 
  14   3   7       70.41       89.68     66.55 o 
 -14   4   7      270.61      292.20     92.39 o 
 -13   4   7      156.31       92.47     61.30 o 
 -12   4   7      765.86      830.55     81.11 o 
 -11   4   7      344.45      332.29     60.13 o 
 -10   4   7       98.77      140.35     46.21 o 
  -9   4   7        0.93       25.38     40.62 o 
  -8   4   7     2450.88     2112.77     78.58 o 
  -7   4   7      436.67      388.52     44.40 o 
  -6   4   7      685.04      755.39     46.37 o 
  -5   4   7      785.45      819.18     46.52 o 
  -4   4   7      657.58      651.67     36.05 o 
  -3   4   7     1874.70     1843.76     68.52 o 
  -2   4   7     1637.59     1659.75     41.65 o 
  -1   4   7      584.90      631.62     58.64 o 
   0   4   7     5116.06     4989.02     85.97 o 
   1   4   7     2223.11     2157.94     52.88 o 
   2   4   7     3932.34     3914.17     77.46 o 
   3   4   7     3948.64     3942.06     72.39 o 
   4   4   7       31.84       13.63     29.88 o 
   5   4   7     1562.81     1477.78     63.52 o 
   6   4   7      954.68      923.97     60.53 o 
   7   4   7      205.41      194.15     45.85 o 
   8   4   7      590.72      583.00     60.42 o 
   9   4   7        8.32       -8.25     34.22 o 
  10   4   7       56.94       20.21     86.31 o 
  11   4   7       41.91      -18.68     38.96 o 
  12   4   7       37.17       25.58     57.14 o 
  13   4   7       27.96       56.50     62.94 o 
 -14   5   7      130.34       13.10     89.43 o 
 -13   5   7       58.17        2.71     80.81 o 
 -12   5   7        2.70      -20.72     55.90 o 
 -11   5   7      824.55      910.46    102.32 o 
 -10   5   7      231.56      229.11     69.54 o 
  -9   5   7     2684.82     2651.68     93.21 o 
  -8   5   7      387.34      295.86     55.59 o 
  -7   5   7      971.82     1017.38     57.40 o 
  -6   5   7     1228.86     1235.44     70.89 o 
  -5   5   7     3338.45     3192.55     82.80 o 
  -4   5   7       41.90       59.93     23.95 o 
  -3   5   7     4540.82     4398.09     89.74 o 
  -2   5   7       25.12       25.20     24.89 o 
  -1   5   7     1119.60     1057.79     51.13 o 
   0   5   7     2223.42     2136.27    127.08 o 
   1   5   7      106.73      124.95     50.61 o 
   2   5   7        0.98       14.16     27.37 o 
   3   5   7       97.22      119.36     28.55 o 
   4   5   7       17.96       32.59     32.62 o 
   5   5   7      768.14      778.09     66.29 o 
   6   5   7     1996.13     2053.05     80.04 o 
   7   5   7      153.08      171.18     48.32 o 
   8   5   7       23.47       45.90     46.23 o 
   9   5   7      853.21     1033.08    137.87 o 
  10   5   7      416.35      479.66     70.45 o 
  11   5   7      382.39      329.14     68.02 o 
  12   5   7       27.75      -20.92     58.93 o 
  13   5   7       11.87       37.55     64.19 o 
 -13   6   7       25.84      -59.92     83.33 o 
 -12   6   7      486.73      376.56    183.21 o 
 -11   6   7      501.39      369.90     95.29 o 
 -10   6   7       10.96      109.00    108.02 o 
  -9   6   7        9.66      -11.59     65.23 o 
  -8   6   7      135.21      151.03     66.03 o 
  -7   6   7      458.14      595.86     76.39 o 
  -6   6   7      888.31      911.84     82.55 o 
  -5   6   7       18.82       72.99     47.98 o 
  -4   6   7     3873.46     3470.25    122.71 o 
  -3   6   7     1836.94     1627.01     61.50 o 
  -2   6   7      822.40      878.01     97.54 o 
  -1   6   7     2556.67     2489.79    169.57 o 
   0   6   7      415.05      425.47    101.74 o 
   1   6   7     3576.97     3356.87    140.38 o 
   2   6   7       56.43       41.26     59.99 o 
   3   6   7     1845.21     1792.80    114.56 o 
   4   6   7      503.53      509.68     48.96 o 
   5   6   7       32.41        3.50     39.52 o 
   6   6   7      864.01      920.79     64.43 o 
   7   6   7        1.76      -23.96     42.89 o 
   8   6   7        1.74        9.59     47.02 o 
   9   6   7      334.55      357.66     73.82 o 
  10   6   7       99.08       91.22     75.76 o 
  11   6   7      182.83      206.97     85.71 o 
  12   6   7       38.11       38.90     90.44 o 
 -12   7   7       10.79      -99.01    134.87 o 
 -11   7   7      203.85      407.86    288.90 o 
 -10   7   7        0.28      117.18    104.98 o 
  -9   7   7     1606.46     1772.89    125.95 o 
  -8   7   7      422.76      548.15    142.98 o 
  -7   7   7       51.30       95.38     93.96 o 
  -6   7   7        2.25      -10.72     95.42 o 
  -5   7   7        7.66       14.99    121.23 o 
  -4   7   7      599.17      708.42    117.75 o 
  -3   7   7       44.15       -8.15     43.63 o 
  -2   7   7      368.93      321.10     53.61 o 
  -1   7   7      114.02      140.27     68.61 o 
   0   7   7       11.49       50.19    128.25 o 
   1   7   7      515.59      496.90     85.62 o 
   2   7   7      230.00      229.52     77.69 o 
   3   7   7     1420.53     1375.00    239.73 o 
   4   7   7      281.55      439.55    201.53 o 
   5   7   7      462.65      530.78    128.64 o 
   6   7   7      141.08      262.98    101.91 o 
   7   7   7        3.39       -5.62    145.79 o 
   8   7   7       15.53      -36.84     97.63 o 
   9   7   7      719.69      901.24    167.62 o 
  10   7   7       62.07      -14.81    116.16 o 
  11   7   7      521.28      641.62    176.97 o 
 -10   8   7        2.05      182.44    426.06 o 
  -9   8   7      621.04      878.70    435.81 o 
  -8   8   7      207.10      667.81    399.55 o 
  -7   8   7       18.26       18.45    280.66 o 
  -6   8   7       11.38      238.67    123.10 o 
  -5   8   7       24.47       77.13    145.40 o 
  -4   8   7        2.85        2.63    125.13 o 
  -3   8   7     1382.41     1511.39    187.11 o 
  -2   8   7       13.03       22.84    122.79 o 
  -1   8   7      276.97      321.59    162.94 o 
   0   8   7        0.92       37.90     66.08 o 
   1   8   7       47.33      125.50     76.37 o 
   2   8   7        0.52       93.95    118.89 o 
   3   8   7      366.59      524.80    251.43 o 
   4   8   7      123.00      102.98     95.97 o 
   5   8   7      351.93      431.71    115.45 o 
   6   8   7      273.52      465.30    123.78 o 
   7   8   7      155.76      250.22    245.58 o 
   8   8   7        4.96        6.24    113.82 o 
   9   8   7      150.79      -34.30    121.62 o 
  -8   9   7       83.00      284.44    560.54 o 
  -7   9   7       33.90      218.71    415.54 o 
  -6   9   7       72.09      281.30    429.57 o 
  -5   9   7      361.14      341.52    360.96 o 
  -4   9   7      111.27      197.75    122.22 o 
  -3   9   7      141.37      268.05    193.73 o 
  -2   9   7       64.64      148.25    108.97 o 
  -1   9   7       23.75      309.51    265.85 o 
   0   9   7       38.74      340.69    270.53 o 
   1   9   7       79.42      280.66    282.22 o 
   2   9   7      639.89      618.17    297.03 o 
   3   9   7      156.32      212.63    219.07 o 
   4   9   7        5.35       34.96    241.68 o 
   5   9   7      152.96      220.20    175.80 o 
   6   9   7       99.89       38.05    303.27 o 
   7   9   7       98.01      139.54    159.04 o 
  -4  10   7       90.03      -74.06    152.80 o 
  -3  10   7      829.28     1627.06    428.01 o 
  -2  10   7        0.39      716.47    311.85 o 
  -1  10   7       48.53      679.83    347.71 o 
   0  10   7        0.04      311.07    291.58 o 
   1  10   7      298.92      535.60    300.93 o 
   2  10   7       41.49      845.10    367.20 o 
   3  10   7       90.52      968.28    385.91 o 
 -16   0   8     1807.57     1918.64    222.97 o 
 -14   0   8       93.35      -11.69    101.35 o 
 -12   0   8     1511.35     1586.52    169.18 o 
 -10   0   8        5.82      -28.07     67.83 o 
  -8   0   8      116.83       64.71     60.81 o 
  -6   0   8       78.48       45.89     43.44 o 
  -4   0   8     1587.27     2098.85    188.01 o 
  -2   0   8     7335.75     7263.72    132.54 o 
   0   0   8     1455.45     1381.19     49.58 o 
   2   0   8    24378.18    23772.76    307.71 o 
   4   0   8     1806.20     1810.14     54.80 o 
   6   0   8      884.27      926.37     63.88 o 
   8   0   8       34.95       42.62     42.38 o 
  10   0   8       31.40       59.99     97.20 o 
  12   0   8      205.33      173.96     71.09 o 
  14   0   8      157.70      219.07    116.94 o 
 -15   1   8       29.37      -61.56     73.77 o 
 -14   1   8      207.70      176.36     78.55 o 
 -13   1   8      160.98       60.80     68.59 o 
 -12   1   8      153.77      134.04     63.03 o 
 -11   1   8      676.71      504.53     81.14 o 
 -10   1   8     1104.85     1081.06     91.88 o 
  -9   1   8      476.00      557.47     58.83 o 
  -8   1   8     6084.75     6342.78    152.40 o 
  -7   1   8       75.22       82.25     40.21 o 
  -6   1   8     7528.64     7601.63    162.03 o 
  -5   1   8      450.39      574.19     38.83 o 
  -4   1   8     8900.34     8829.93    137.18 o 
  -3   1   8        0.46       14.95     19.30 o 
  -2   1   8        7.87        3.14     15.75 o 
  -1   1   8      523.50      588.16     26.06 o 
   0   1   8     4482.95     4211.52     48.38 o 
   1   1   8       82.42      130.16     13.93 o 
   2   1   8     1349.10     1401.29     29.66 o 
   3   1   8       12.75       55.93     17.90 o 
   4   1   8     5437.88     5535.67     81.55 o 
   5   1   8      448.29      520.14     29.89 o 
   6   1   8      460.36      469.25     31.54 o 
   7   1   8       99.78       79.41     28.93 o 
   8   1   8      336.09      318.40     58.10 o 
   9   1   8       33.07        2.76     36.58 o 
  10   1   8     1342.60     1462.73     70.15 o 
  11   1   8      529.48      598.02     89.66 o 
  12   1   8      281.86      142.72     51.01 o 
  13   1   8       22.97      169.10     63.74 o 
  14   1   8      731.35      904.46     97.49 o 
 -15   2   8      103.42      107.43    114.60 o 
 -14   2   8      121.25       57.79     76.25 o 
 -13   2   8        0.72       -7.01     72.11 o 
 -12   2   8     1443.23     1600.16    116.30 o 
 -11   2   8      184.57      264.78     66.09 o 
 -10   2   8        1.06       70.18     75.71 o 
  -9   2   8     1372.33     1353.73    111.61 o 
  -8   2   8      322.38      379.98     51.78 o 
  -7   2   8      438.71      496.51     40.42 o 
  -6   2   8       33.45       25.12     24.93 o 
  -5   2   8     4616.76     4805.19    110.36 o 
  -4   2   8      138.07      186.35     25.70 o 
  -3   2   8     2025.56     2123.93     45.13 o 
  -2   2   8     3862.36     3549.69     56.64 o 
  -1   2   8     2712.52     2897.75     51.24 o 
   0   2   8      648.75      610.47     27.46 o 
   1   2   8      175.30      221.89     16.76 o 
   2   2   8    13526.06    13218.26    144.56 o 
   3   2   8      318.05      331.46     23.01 o 
   4   2   8      185.72      170.43     21.38 o 
   5   2   8      436.81      503.74     30.00 o 
   6   2   8     3562.70     3554.02     67.35 o 
   7   2   8     1196.33     1156.18     44.92 o 
   8   2   8      116.70       62.23     31.32 o 
   9   2   8     1909.37     1817.77     60.12 o 
  10   2   8        6.88      -25.47     32.05 o 
  11   2   8       97.99       56.92     50.53 o 
  12   2   8      387.44      347.19     67.06 o 
  13   2   8       16.59       50.79     59.25 o 
  14   2   8       37.73        5.42     64.71 o 
 -15   3   8      208.49      112.46     80.69 o 
 -14   3   8        0.66       26.10     70.82 o 
 -13   3   8      244.69      178.23     74.02 o 
 -12   3   8      551.01      440.50     69.68 o 
 -11   3   8      539.48      526.41     67.70 o 
 -10   3   8      537.26      513.22     86.79 o 
  -9   3   8       60.74      124.27     41.82 o 
  -8   3   8     2264.58     2172.49     78.95 o 
  -7   3   8      710.80      687.92     67.85 o 
  -6   3   8      886.98      881.55     66.05 o 
  -5   3   8      266.64      313.14     36.30 o 
  -4   3   8     6359.24     6245.80    136.02 o 
  -3   3   8      144.89      113.98     29.02 o 
  -2   3   8       53.62       85.97     15.83 o 
  -1   3   8     2537.76     2670.30     50.80 o 
   0   3   8     1091.64     1215.55     48.45 o 
   1   3   8      415.28      421.20     25.04 o 
   2   3   8     2510.85     2439.34     48.02 o 
   3   3   8      471.37      543.93     28.30 o 
   4   3   8       33.15       25.85     21.92 o 
   5   3   8     1627.36     1722.32     48.78 o 
   6   3   8      807.71      773.67     38.62 o 
   7   3   8       16.93       16.73     24.84 o 
   8   3   8     1329.62     1297.59     49.80 o 
   9   3   8        6.24       -2.90     34.35 o 
  10   3   8     1859.61     1905.84     71.82 o 
  11   3   8      714.65      729.57     96.21 o 
  12   3   8      258.61      189.91     60.79 o 
  13   3   8        0.02        5.38     58.23 o 
  14   3   8       92.67       43.28     66.92 o 
 -14   4   8      426.77      465.09    108.68 o 
 -13   4   8       75.27       35.66     59.53 o 
 -12   4   8      478.52      506.67     74.22 o 
 -11   4   8       20.18      135.61     81.47 o 
 -10   4   8        1.98       60.37     53.90 o 
  -9   4   8     1368.64     1372.97     76.32 o 
  -8   4   8     1096.81     1200.67     69.48 o 
  -7   4   8      285.79      273.52     43.33 o 
  -6   4   8        2.70       14.49     31.89 o 
  -5   4   8      649.72      609.65     43.90 o 
  -4   4   8      351.10      289.21     35.76 o 
  -3   4   8      998.55      971.97     57.94 o 
  -2   4   8     6441.62     6042.53    129.18 o 
  -1   4   8      273.29      272.39     25.90 o 
   0   4   8     4446.81     4470.55     83.84 o 
   1   4   8       22.66        8.70     20.15 o 
   2   4   8     2642.94     2486.06     52.36 o 
   3   4   8      759.72      759.72     45.80 o 
   4   4   8      715.37      734.04     51.20 o 
   5   4   8     1431.36     1423.86     66.40 o 
   6   4   8     4403.26     4391.08    109.35 o 
   7   4   8      828.66      734.67     61.09 o 
   8   4   8      641.16      802.95     79.22 o 
   9   4   8      295.01      386.66     60.35 o 
  10   4   8       19.19      -13.78     49.15 o 
  11   4   8      127.19       58.89     43.76 o 
  12   4   8       19.91      138.55     62.09 o 
  13   4   8      216.67      193.85     68.46 o 
 -14   5   8        1.79      -73.96     85.26 o 
 -13   5   8       33.37      -77.21     77.21 o 
 -12   5   8      260.79      230.85     63.82 o 
 -11   5   8      117.76      157.56    108.03 o 
 -10   5   8      125.41      264.54     96.17 o 
  -9   5   8      559.37      587.88     69.32 o 
  -8   5   8      810.58      810.02    113.43 o 
  -7   5   8      250.85      256.41     64.48 o 
  -6   5   8     2499.23     2485.35     82.03 o 
  -5   5   8      686.95      779.98     96.11 o 
  -4   5   8      245.57      254.82     37.32 o 
  -3   5   8      380.29      400.10     38.10 o 
  -2   5   8     1780.83     1595.41     49.78 o 
  -1   5   8      620.78      643.21     45.84 o 
   0   5   8       10.16       24.03     45.04 o 
   1   5   8      367.00      355.90     37.50 o 
   2   5   8       12.36      -12.68     34.04 o 
   3   5   8     2710.19     2620.69     92.49 o 
   4   5   8       46.86       12.25     34.90 o 
   5   5   8       45.59       43.03     39.46 o 
   6   5   8     4424.07     4494.64    114.29 o 
   7   5   8     1018.16     1107.08     73.41 o 
   8   5   8      731.67      693.18     67.39 o 
   9   5   8      828.61      851.46    107.46 o 
  10   5   8      420.25      470.45     72.72 o 
  11   5   8       44.11       32.65     76.05 o 
  12   5   8      202.40      149.48     62.68 o 
 -13   6   8       56.55      -38.54     89.53 o 
 -12   6   8       62.47      277.22    297.98 o 
 -11   6   8        6.05       40.67     84.32 o 
 -10   6   8      109.33      137.66    140.50 o 
  -9   6   8      334.39      386.80     96.13 o 
  -8   6   8      112.61      175.58     70.38 o 
  -7   6   8      396.83      516.57    111.06 o 
  -6   6   8      515.84      634.80     52.63 o 
  -5   6   8     1241.98     1106.98    100.85 o 
  -4   6   8      509.01      498.39     45.32 o 
  -3   6   8       48.75       18.93     30.81 o 
  -2   6   8      388.17      336.30     39.31 o 
  -1   6   8       18.16       21.03     49.23 o 
   0   6   8     4970.78     5013.58    173.64 o 
   1   6   8        4.17       27.22     61.20 o 
   2   6   8     1780.34     1653.88    112.56 o 
   3   6   8      150.38      182.33     43.37 o 
   4   6   8     1741.91     1739.58     94.07 o 
   5   6   8     1278.52     1382.23     72.35 o 
   6   6   8       27.82       94.41     45.35 o 
   7   6   8      190.85      186.26     49.52 o 
   8   6   8       47.97       73.64     50.98 o 
   9   6   8      692.54      760.38     86.65 o 
  10   6   8      155.85      231.88     82.02 o 
  11   6   8      552.99      533.44    104.59 o 
 -11   7   8       10.47      160.50    346.36 o 
 -10   7   8      607.89      641.15    292.80 o 
  -9   7   8        2.49      118.99    137.93 o 
  -8   7   8      973.89     1144.46    228.96 o 
  -7   7   8      478.48      534.14    151.44 o 
  -6   7   8      216.92      437.07    214.39 o 
  -5   7   8       29.35       30.42    141.89 o 
  -4   7   8      253.32      330.73    104.73 o 
  -3   7   8        4.93       37.17     46.16 o 
  -2   7   8     1898.48     1793.53    122.01 o 
  -1   7   8      841.89      932.54    137.99 o 
   0   7   8      338.15      427.45     99.01 o 
   1   7   8      192.87      244.81     81.47 o 
   2   7   8        0.12       40.15     99.79 o 
   3   7   8       92.55      245.49     86.56 o 
   4   7   8      104.46      130.05     85.77 o 
   5   7   8      214.19      195.85     60.11 o 
   6   7   8       16.71      119.28    130.98 o 
   7   7   8      217.20       40.40     91.86 o 
   8   7   8       80.17      -46.81    102.52 o 
   9   7   8        3.22       30.41    113.04 o 
  10   7   8      149.57      -14.03    117.72 o 
 -10   8   8      103.51      328.83    657.22 o 
  -9   8   8      177.40      306.81    417.87 o 
  -8   8   8      785.28     1155.03    342.25 o 
  -7   8   8      192.21      220.94    300.15 o 
  -6   8   8      166.49      300.15    169.57 o 
  -5   8   8      277.81      325.95    191.01 o 
  -4   8   8      589.04      524.82    128.59 o 
  -3   8   8        0.60       75.54    175.02 o 
  -2   8   8      189.13      612.00    298.59 o 
  -1   8   8      239.86      629.93    311.07 o 
   0   8   8     1196.14     1292.48    247.14 o 
   1   8   8        8.21       52.01     83.42 o 
   2   8   8      150.49      181.55     89.34 o 
   3   8   8       67.62      155.21     91.68 o 
   4   8   8      135.14      209.23    132.15 o 
   5   8   8        0.50       81.48    154.75 o 
   6   8   8        1.39       57.27    212.06 o 
   7   8   8        1.65     -104.05    255.71 o 
   8   8   8        7.45     -112.26    112.26 o 
   9   8   8       41.13      -12.47    119.28 o 
  -8   9   8      253.19      598.68    551.58 o 
  -7   9   8       46.99      133.80    500.51 o 
  -6   9   8      340.32      249.53    383.57 o 
  -5   9   8      203.97      200.81    281.83 o 
  -4   9   8        9.54       81.15    275.59 o 
  -3   9   8      139.66      813.92    342.25 o 
  -2   9   8      380.05      717.25    339.13 o 
  -1   9   8       11.87      180.09    268.19 o 
   0   9   8       30.39      367.98    287.68 o 
   1   9   8      136.09      766.36    353.17 o 
   2   9   8       47.05      208.83    100.77 o 
   3   9   8      206.09      355.03    424.11 o 
   4   9   8        2.57       25.20    168.40 o 
   5   9   8       77.27      179.09    254.16 o 
   6   9   8      406.64     1234.91    426.45 o 
  -2  10   8      238.42      506.75    317.30 o 
  -1  10   8      111.29      569.12    318.08 o 
   0  10   8      396.70     1095.36    399.16 o 
   1  10   8       13.12      477.13    306.39 o 
   2  10   8       27.88      455.30    322.76 o 
 -15   0   9      944.23      911.37    178.53 o 
 -13   0   9      241.90      166.06    106.03 o 
 -11   0   9     1965.74     1741.66    159.04 o 
  -9   0   9      117.71      139.55     78.74 o 
  -7   0   9      658.26      539.92     98.62 o 
  -5   0   9     6237.47     6270.04    226.11 o 
  -3   0   9     6034.02     5625.03    147.14 o 
  -1   0   9    22418.39    22867.04    283.09 o 
   1   0   9     3734.22     3487.04     59.94 o 
   3   0   9     8219.96     8067.29    129.57 o 
   5   0   9    16335.17    15936.87    286.16 o 
   7   0   9      119.12       79.58     44.48 o 
   9   0   9      679.89      630.91    116.09 o 
  11   0   9        1.63       41.90     63.10 o 
  13   0   9       89.45       23.98     73.58 o 
 -15   1   9       32.42       39.57     82.42 o 
 -14   1   9      153.26      257.98    125.52 o 
 -13   1   9     1136.21     1329.32    120.59 o 
 -12   1   9        3.13       63.54     61.62 o 
 -11   1   9        4.44       -6.64     55.12 o 
 -10   1   9       75.21        8.58     53.47 o 
  -9   1   9     1246.04     1342.38     82.51 o 
  -8   1   9      107.88       46.36     41.72 o 
  -7   1   9     2685.14     2656.22     95.06 o 
  -6   1   9     2799.70     2855.09     95.43 o 
  -5   1   9     7148.96     7033.14    122.96 o 
  -4   1   9      151.24      226.23     26.84 o 
  -3   1   9     3475.72     3432.45     67.42 o 
  -2   1   9        1.07       29.57     17.06 o 
  -1   1   9     1620.16     1408.48     33.21 o 
   0   1   9     1670.95     1608.91     30.35 o 
   1   1   9     2851.84     2482.63     41.91 o 
   2   1   9      784.29      990.44     27.87 o 
   3   1   9     1143.42      994.17     31.64 o 
   4   1   9      238.36      256.99     24.43 o 
   5   1   9     1200.96     1126.72     41.00 o 
   6   1   9       18.85        6.52     22.40 o 
   7   1   9      590.33      564.26     36.42 o 
   8   1   9       81.21      101.61     34.97 o 
   9   1   9     1039.82     1071.18     78.04 o 
  10   1   9      121.55      114.66     41.86 o 
  11   1   9      538.17      598.67     90.91 o 
  12   1   9       45.93      -20.28     49.21 o 
  13   1   9      804.41     1056.16     96.62 o 
  14   1   9        0.22        3.64     65.27 o 
 -15   2   9      647.87      757.87    141.50 o 
 -14   2   9       36.09        3.07     73.41 o 
 -13   2   9      551.16      418.19    105.25 o 
 -12   2   9        0.43       75.00     63.92 o 
 -11   2   9      217.52      282.28     69.14 o 
 -10   2   9        8.27       25.89     61.23 o 
  -9   2   9     1904.26     1848.14    107.24 o 
  -8   2   9      689.82      784.00     51.28 o 
  -7   2   9     1401.36     1298.04     57.31 o 
  -6   2   9        4.12       16.71     25.96 o 
  -5   2   9     2777.56     2877.63     72.74 o 
  -4   2   9     1107.81     1032.07     45.79 o 
  -3   2   9       21.47       49.53     17.38 o 
  -2   2   9     7113.42     7671.23     98.82 o 
  -1   2   9       29.90       69.81     19.00 o 
   0   2   9      280.36      321.69     20.20 o 
   1   2   9     6872.90     6884.67     84.90 o 
   2   2   9      381.97      587.04     34.66 o 
   3   2   9     6263.53     5999.34     82.74 o 
   4   2   9       76.15      117.99     21.65 o 
   5   2   9     8629.25     8603.62    112.18 o 
   6   2   9       61.11       31.51     23.91 o 
   7   2   9      602.91      603.58     37.70 o 
   8   2   9      193.36      211.94     32.66 o 
   9   2   9      451.69      503.31     42.23 o 
  10   2   9        0.05      -32.24     33.11 o 
  11   2   9        1.54       80.52     79.56 o 
  12   2   9      308.03      357.42     71.88 o 
  13   2   9       70.42       82.13     59.66 o 
  14   2   9      205.30      173.23     72.08 o 
 -15   3   9        0.23      -24.06    101.74 o 
 -14   3   9      146.29      184.49     77.36 o 
 -13   3   9      599.24      406.28     80.52 o 
 -12   3   9      102.82       -0.06     59.82 o 
 -11   3   9      347.37      393.34     72.50 o 
 -10   3   9      113.63      175.56     75.19 o 
  -9   3   9     5326.76     5175.00    147.55 o 
  -8   3   9       55.24       60.97     66.30 o 
  -7   3   9     3473.69     3174.95    107.52 o 
  -6   3   9     2935.61     2904.65    100.26 o 
  -5   3   9     3947.57     3822.27     78.47 o 
  -4   3   9     1051.62     1062.74     43.60 o 
  -3   3   9     1314.70     1449.88     49.81 o 
  -2   3   9     1623.84     1641.51     55.14 o 
  -1   3   9     1790.22     1619.56     42.49 o 
   0   3   9     1547.19     1488.43     41.51 o 
   1   3   9     1311.74     1383.32     42.30 o 
   2   3   9     1020.00     1147.21     53.52 o 
   3   3   9     1228.80     1251.80     40.47 o 
   4   3   9       13.90       55.80     25.05 o 
   5   3   9      390.30      423.23     43.75 o 
   6   3   9      560.59      617.09     39.17 o 
   7   3   9      162.36      151.38     29.79 o 
   8   3   9        0.41      -25.34     28.28 o 
   9   3   9      607.49      709.82     52.28 o 
  10   3   9      311.41      281.59     46.30 o 
  11   3   9      897.15      990.89    132.90 o 
  12   3   9      322.48      241.06     64.44 o 
  13   3   9      195.06      197.84     68.38 o 
 -14   4   9        0.70      -20.52     90.44 o 
 -13   4   9      787.63      759.72    104.39 o 
 -12   4   9      309.60      230.93     66.87 o 
 -11   4   9      688.01      682.36     78.51 o 
 -10   4   9       45.71       92.77     57.16 o 
  -9   4   9      100.97      157.91     46.97 o 
  -8   4   9      375.70      400.50     62.34 o 
  -7   4   9      191.70      185.24     31.56 o 
  -6   4   9      577.80      700.59     66.81 o 
  -5   4   9     1038.73     1017.69     90.16 o 
  -4   4   9       47.33      -12.42     33.07 o 
  -3   4   9      303.52      243.27     39.07 o 
  -2   4   9      993.96     1082.26     60.98 o 
  -1   4   9     1712.60     1619.25     41.97 o 
   0   4   9     2002.89     1956.87     47.48 o 
   1   4   9     1353.36     1270.79     57.50 o 
   2   4   9       25.99       41.37     19.78 o 
   3   4   9       70.15       24.72     20.32 o 
   4   4   9       30.96      -19.44     34.01 o 
   5   4   9      726.22      795.50     58.14 o 
   6   4   9      177.61      153.75     45.45 o 
   7   4   9      181.13      204.87     49.31 o 
   8   4   9       11.18       58.74     48.66 o 
   9   4   9        9.17      -11.10     47.06 o 
  10   4   9      178.46      114.64     56.39 o 
  11   4   9      520.46      502.28     74.00 o 
  12   4   9      431.00      576.88     81.95 o 
  13   4   9        9.66       -7.84     63.01 o 
 -13   5   9       11.16      -32.96     78.49 o 
 -12   5   9       29.95       64.68     58.75 o 
 -11   5   9     1247.83     1265.01    128.08 o 
 -10   5   9       76.26       46.06     63.80 o 
  -9   5   9      405.34      471.20     59.51 o 
  -8   5   9     1230.29     1359.75     92.19 o 
  -7   5   9       19.21       -8.52     39.26 o 
  -6   5   9        0.94      -35.28     35.28 o 
  -5   5   9     1749.49     1640.52     69.78 o 
  -4   5   9     1162.21     1057.97     97.75 o 
  -3   5   9      858.93      844.97     58.19 o 
  -2   5   9     1162.24     1116.81     62.98 o 
  -1   5   9      198.41      217.12     39.97 o 
   0   5   9        0.71       10.20     27.32 o 
   1   5   9      120.19       84.50     32.17 o 
   2   5   9      334.59      333.71     34.02 o 
   3   5   9      523.41      609.79     49.68 o 
   4   5   9       33.79       -6.47     36.57 o 
   5   5   9      318.79      335.89     50.17 o 
   6   5   9     1397.59     1509.15     78.26 o 
   7   5   9     1360.12     1445.70     82.07 o 
   8   5   9      222.98      210.42     80.68 o 
   9   5   9     1639.51     1749.30     89.36 o 
  10   5   9      102.08        7.76     73.72 o 
  11   5   9      314.46      216.97     63.82 o 
  12   5   9       72.92       91.00     63.30 o 
 -12   6   9       32.18       31.57    100.18 o 
 -11   6   9      200.25      171.75     89.03 o 
 -10   6   9       34.80      151.18    187.60 o 
  -9   6   9        0.66       62.87     73.07 o 
  -8   6   9      696.89      603.47    111.00 o 
  -7   6   9      105.27      108.60     75.73 o 
  -6   6   9       26.24       58.48     39.38 o 
  -5   6   9      255.22      284.68     44.47 o 
  -4   6   9      367.45      314.45     46.96 o 
  -3   6   9     1465.54     1345.74     79.54 o 
  -2   6   9      385.68      333.67     48.70 o 
  -1   6   9     1402.55     1295.93    159.43 o 
   0   6   9      428.84      458.09     74.55 o 
   1   6   9     1257.23     1249.27    132.53 o 
   2   6   9      661.23      784.26     97.53 o 
   3   6   9     2116.63     2214.48     91.94 o 
   4   6   9     1138.33     1120.99     67.10 o 
   5   6   9      247.45      298.68     50.48 o 
   6   6   9      681.92      681.53     63.15 o 
   7   6   9     1186.72     1308.42     81.45 o 
   8   6   9      249.67      299.95     61.33 o 
   9   6   9       52.73       56.68     84.58 o 
  10   6   9       41.69       72.53     86.15 o 
  11   6   9       13.73       10.23     77.03 o 
 -11   7   9      574.15      402.99    142.28 o 
 -10   7   9       26.17       62.71    160.32 o 
  -9   7   9      236.71      220.55    152.13 o 
  -8   7   9      107.71      224.69    160.46 o 
  -7   7   9      333.16      398.68     88.83 o 
  -6   7   9        1.47       -8.94    104.50 o 
  -5   7   9      585.43      667.51    124.09 o 
  -4   7   9       91.81      159.82    247.92 o 
  -3   7   9      599.14      678.13     79.76 o 
  -2   7   9       65.46      110.84     71.33 o 
  -1   7   9        1.95       47.94    149.69 o 
   0   7   9       28.23       43.38    124.74 o 
   1   7   9     1340.92     1294.01    148.52 o 
   2   7   9       88.07      142.37    133.31 o 
   3   7   9      689.69      805.72    114.33 o 
   4   7   9       34.16        3.91     73.51 o 
   5   7   9      108.04      133.16    104.23 o 
   6   7   9      414.44      208.76    161.77 o 
   7   7   9       61.47       16.80     95.09 o 
   8   7   9       10.75     -109.21    146.96 o 
   9   7   9      655.85      809.24    167.62 o 
  10   7   9        0.44       74.06    123.96 o 
  -9   8   9       10.30      232.53    506.36 o 
  -8   8   9      152.19      211.69    282.61 o 
  -7   8   9        7.74      134.75    267.41 o 
  -6   8   9      911.82      935.08    151.25 o 
  -5   8   9     1311.35     1283.35    379.28 o 
  -4   8   9       35.69      426.45    295.47 o 
  -3   8   9     1203.14     1743.22    391.37 o 
  -2   8   9      156.83      445.16    312.63 o 
  -1   8   9      355.67      383.07     84.53 o 
   0   8   9       15.45      115.95     74.69 o 
   1   8   9      987.78      951.34    119.07 o 
   2   8   9      113.28      130.08    153.97 o 
   3   8   9      446.08      723.43    217.51 o 
   4   8   9       12.99      170.29    110.71 o 
   5   8   9      181.07      178.72    213.23 o 
   6   8   9        3.55      -16.06     95.11 o 
   7   8   9      190.85      238.72    117.23 o 
   8   8   9        8.45      -26.69    112.82 o 
  -7   9   9      162.65      381.01    422.94 o 
  -6   9   9       66.70       73.27    516.50 o 
  -5   9   9       24.19      436.59    281.44 o 
  -4   9   9      615.09     1349.52    386.69 o 
  -3   9   9      118.78      305.61    277.54 o 
  -2   9   9       94.98      829.51    357.84 o 
  -1   9   9       35.06      530.14    296.25 o 
   0   9   9        1.39      345.37    282.22 o 
   1   9   9     1014.07     1681.63    416.32 o 
   2   9   9      943.95     1248.19    399.94 o 
   3   9   9       62.09       51.29    240.51 o 
   4   9   9       50.91       93.80    189.84 o 
   5   9   9       22.50      139.21    304.44 o 
   6   9   9        9.40       46.10    287.68 o 
   0  10   9       35.22     1012.72    346.93 o 
   1  10   9       15.46      602.64    316.52 o 
 -14   0  10       38.04       31.96    106.81 o 
 -12   0  10     2957.72     3166.80    209.72 o 
  -8   0  10        5.34      -28.07     56.91 o 
  -6   0  10      440.18      705.15     99.69 o 
  -4   0  10        5.56      110.01     46.47 o 
  -2   0  10       63.75      149.26     48.27 o 
   0   0  10    10019.38     9910.33    148.78 o 
   2   0  10    11849.61    12189.91    223.53 o 
   4   0  10       17.96      -11.25     27.91 o 
   6   0  10      305.51      311.36     38.15 o 
   8   0  10     2954.21     3147.80    151.85 o 
  10   0  10      604.37      751.32    156.43 o 
  12   0  10      162.34      130.44     74.07 o 
  14   0  10      365.17      355.51    138.77 o 
 -15   1  10        0.79       18.18    106.03 o 
 -14   1  10        1.89       10.78     76.90 o 
 -13   1  10       83.26       77.62     71.20 o 
 -12   1  10        5.59       78.86     64.32 o 
 -11   1  10        5.33      -53.49     53.49 o 
 -10   1  10     1601.95     1558.99    113.82 o 
  -9   1  10      368.20      503.16     63.69 o 
  -8   1  10        6.68       34.52     40.61 o 
  -7   1  10      699.79      696.02     61.74 o 
  -6   1  10     8045.25     8056.64    147.74 o 
  -5   1  10        3.41       -9.67     24.89 o 
  -4   1  10      166.50      201.71     27.79 o 
  -3   1  10       74.76      127.14     21.60 o 
  -2   1  10      160.37      179.57     21.96 o 
  -1   1  10     5151.96     5580.47     69.25 o 
   0   1  10     1851.54     1930.03     34.77 o 
   1   1  10      444.84      582.26     38.86 o 
   2   1  10        7.82       37.85     14.48 o 
   3   1  10       18.20        6.14     16.53 o 
   4   1  10     4561.04     4436.01     64.52 o 
   5   1  10      174.48      227.23     26.49 o 
   6   1  10        3.20      -22.48     22.48 o 
   7   1  10       22.68       14.69     26.68 o 
   8   1  10     4518.71     4431.66     84.20 o 
   9   1  10      118.71       83.83     33.97 o 
  10   1  10      582.68      607.59     53.27 o 
  11   1  10       70.58       88.97     45.62 o 
  12   1  10     1491.72     1740.44     90.57 o 
  13   1  10      236.14      231.52     69.13 o 
  14   1  10      454.45      377.82     84.46 o 
 -15   2  10       13.87       41.71     80.75 o 
 -14   2  10      348.39      181.73     80.03 o 
 -13   2  10      150.31       61.63     84.98 o 
 -12   2  10      584.29      682.26     94.35 o 
 -11   2  10        6.18      -14.21     56.10 o 
 -10   2  10       17.02       77.12     71.65 o 
  -9   2  10       85.24       34.33     36.59 o 
  -8   2  10       21.15        4.42     32.78 o 
  -7   2  10      215.26      324.69     44.79 o 
  -6   2  10       24.37       59.91     28.30 o 
  -5   2  10      392.63      413.74     36.11 o 
  -4   2  10     5686.35     5753.80     86.58 o 
  -3   2  10     4102.73     4123.75     77.00 o 
  -2   2  10     1243.20     1161.62     53.69 o 
  -1   2  10       22.71       31.16     19.05 o 
   0   2  10     1079.44     1065.49     40.54 o 
   1   2  10      180.27      232.87     19.93 o 
   2   2  10    10719.11    10651.62    114.22 o 
   3   2  10     1032.43     1069.97     33.13 o 
   4   2  10     2881.11     2845.65     56.84 o 
   5   2  10       82.39      118.39     25.25 o 
   6   2  10     1942.94     1820.78     53.21 o 
   7   2  10      328.84      299.00     34.25 o 
   8   2  10      380.68      341.14     37.56 o 
   9   2  10      200.24      144.30     34.60 o 
  10   2  10      269.29      285.87     69.33 o 
  11   2  10        4.50      -12.54     62.70 o 
  12   2  10       66.74      106.86     59.20 o 
  13   2  10      116.56       80.94     64.33 o 
  14   2  10      198.82      208.61     84.87 o 
 -15   3  10       25.42      -73.42     74.95 o 
 -14   3  10      245.50      286.31    119.67 o 
 -13   3  10      351.57      376.80    107.59 o 
 -12   3  10      389.38      419.43     86.69 o 
 -11   3  10        1.78       16.01     59.21 o 
 -10   3  10     1606.86     1534.11    112.42 o 
  -9   3  10       44.19      135.95     87.03 o 
  -8   3  10     3655.58     3657.82    121.25 o 
  -7   3  10      279.88      208.02     62.26 o 
  -6   3  10    11980.97    11359.54    243.36 o 
  -5   3  10        3.98      -19.83     19.83 o 
  -4   3  10     2297.05     2392.38     65.45 o 
  -3   3  10     1095.09     1134.49     55.32 o 
  -2   3  10     1146.29     1191.04     69.65 o 
  -1   3  10      549.52      526.21     37.34 o 
   0   3  10     1051.32     1099.87     34.18 o 
   1   3  10     5159.48     5178.85     73.92 o 
   2   3  10      780.05      692.52     30.95 o 
   3   3  10       52.60       37.35     21.10 o 
   4   3  10      122.83      115.83     40.35 o 
   5   3  10       56.18       37.43     24.07 o 
   6   3  10      496.52      489.97     34.74 o 
   7   3  10       24.54      -16.23     26.96 o 
   8   3  10      323.52      356.39     57.60 o 
   9   3  10      678.25      585.79     51.71 o 
  10   3  10        3.96      -38.63     38.63 o 
  11   3  10       86.43       30.51     54.87 o 
  12   3  10      207.30      221.45     76.82 o 
  13   3  10       45.21       48.61     65.14 o 
 -14   4  10      207.84       62.99     83.03 o 
 -13   4  10       91.39       82.43     76.40 o 
 -12   4  10       98.02      118.08     70.37 o 
 -11   4  10      265.19      355.77    130.16 o 
 -10   4  10      389.63      421.11    142.62 o 
  -9   4  10      555.81      614.98    111.21 o 
  -8   4  10      220.90      189.63     38.46 o 
  -7   4  10      134.14      106.53     48.74 o 
  -6   4  10       57.14      178.62     79.91 o 
  -5   4  10     1088.13     1107.02    129.01 o 
  -4   4  10      507.17      483.33     52.41 o 
  -3   4  10        0.30       48.38     32.84 o 
  -2   4  10     2074.18     2103.65     79.54 o 
  -1   4  10       53.35       23.96     19.45 o 
   0   4  10     3058.35     2962.44     70.88 o 
   1   4  10       14.65       -8.23     16.99 o 
   2   4  10     2286.66     2240.39     51.17 o 
   3   4  10     4087.80     3660.49     77.20 o 
   4   4  10     3387.52     3225.11     75.03 o 
   5   4  10      920.84     1014.67    120.07 o 
   6   4  10      810.64      820.38     64.89 o 
   7   4  10       65.25       52.95     48.49 o 
   8   4  10       41.80       63.78     77.87 o 
   9   4  10      154.44      115.28     67.66 o 
  10   4  10       77.09       38.50    105.55 o 
  11   4  10       21.69       32.38     58.16 o 
  12   4  10       14.76      -22.61     58.43 o 
  13   4  10        2.12      -10.62     77.72 o 
 -13   5  10      222.76      245.58    124.74 o 
 -12   5  10      311.77      257.98     77.86 o 
 -11   5  10      117.05      223.58    113.15 o 
 -10   5  10     1439.69     1408.43    199.46 o 
  -9   5  10        4.87       36.93     85.88 o 
  -8   5  10      906.74     1094.47     84.35 o 
  -7   5  10      698.87      686.06     68.93 o 
  -6   5  10       22.45       21.40     42.38 o 
  -5   5  10     1578.52     1568.80     80.60 o 
  -4   5  10      942.69     1001.12     68.94 o 
  -3   5  10     1342.10     1353.05    121.18 o 
  -2   5  10     3539.43     3272.59    126.37 o 
  -1   5  10       16.91      -19.24     31.81 o 
   0   5  10      135.04      152.06     88.03 o 
   1   5  10     1508.21     1468.29     74.91 o 
   2   5  10      459.75      440.07     51.45 o 
   3   5  10      668.29      647.03     51.80 o 
   4   5  10       97.54      130.11     42.43 o 
   5   5  10      435.34      523.00     56.58 o 
   6   5  10       68.33       81.96     47.43 o 
   7   5  10      158.53      162.13     51.28 o 
   8   5  10      122.73      109.94     60.54 o 
   9   5  10        1.00       19.21     70.78 o 
  10   5  10      738.13      841.58    175.65 o 
  11   5  10      133.26      158.39     63.84 o 
  12   5  10      354.65      283.39     73.42 o 
 -12   6  10       92.17      149.69    122.40 o 
 -11   6  10      619.52      520.17    108.55 o 
 -10   6  10      147.18      158.67    166.40 o 
  -9   6  10      743.98      839.59    142.22 o 
  -8   6  10        0.91      -21.75    104.21 o 
  -7   6  10      252.31      383.12     58.36 o 
  -6   6  10        6.25      -10.82     43.37 o 
  -5   6  10       12.98       17.65     41.03 o 
  -4   6  10       13.39      -22.96     40.88 o 
  -3   6  10      217.27      246.02     46.09 o 
  -2   6  10     1719.02     1595.62    134.02 o 
  -1   6  10       34.55       68.33     64.32 o 
   0   6  10     1710.04     1714.65    138.77 o 
   1   6  10      585.88      588.95     90.54 o 
   2   6  10        7.29       41.79     70.09 o 
   3   6  10        9.16       23.82     91.25 o 
   4   6  10      193.03      221.72     62.81 o 
   5   6  10      420.66      554.75     59.63 o 
   6   6  10      260.21      329.02     80.01 o 
   7   6  10        2.73       60.03     72.36 o 
   8   6  10      285.69      196.40     58.57 o 
   9   6  10       50.85       27.86    126.48 o 
  10   6  10       85.37       68.27     64.12 o 
  11   6  10       24.59      -43.18     76.48 o 
 -11   7  10       33.22      168.98    253.54 o 
 -10   7  10       53.41       64.03    226.23 o 
  -9   7  10        0.23       67.42    151.15 o 
  -8   7  10     1179.00     1260.32    186.07 o 
  -7   7  10        3.00       95.62    164.11 o 
  -6   7  10      158.73      400.72    278.32 o 
  -5   7  10       75.79      371.88    272.87 o 
  -4   7  10      344.26      377.05    122.40 o 
  -3   7  10      263.24      289.26     70.99 o 
  -2   7  10      359.29      354.64     76.79 o 
  -1   7  10        9.45        5.61    113.04 o 
   0   7  10       17.52      336.79    290.02 o 
   1   7  10      255.21      323.62     86.68 o 
   2   7  10        8.59      -33.96     83.42 o 
   3   7  10      213.58      231.53    131.76 o 
   4   7  10      313.54      250.45    156.33 o 
   5   7  10      599.35      686.90    143.68 o 
   6   7  10     2220.26     2188.61    268.58 o 
   7   7  10        5.19       98.00     99.16 o 
   8   7  10      228.66      180.79    112.19 o 
   9   7  10        3.67      -24.95    116.16 o 
  -9   8  10       51.71      215.81    294.31 o 
  -8   8  10       19.87      122.54    270.53 o 
  -7   8  10      434.49      937.88    336.01 o 
  -6   8  10      192.73      645.52    316.52 o 
  -5   8  10      296.46      436.59    308.73 o 
  -4   8  10      272.52      599.53    329.00 o 
  -3   8  10        1.01      427.23    308.73 o 
  -2   8  10      829.08     1161.63    371.10 o 
  -1   8  10        3.50       44.96    177.36 o 
   0   8  10      543.34      606.91    105.64 o 
   1   8  10      253.30      863.04    357.06 o 
   2   8  10      492.70      539.10    177.36 o 
   3   8  10        1.30        0.79    260.00 o 
   4   8  10       71.42      183.07    150.47 o 
   5   8  10      223.96      200.21    194.12 o 
   6   8  10       27.92      -85.27     94.56 o 
   7   8  10      168.87      153.64    128.64 o 
   8   8  10        2.04     -108.49    108.49 o 
  -7   9  10       41.99      723.48    336.79 o 
  -6   9  10        2.47      710.23    351.61 o 
  -5   9  10       91.91      430.35    299.37 o 
  -4   9  10       43.29      941.00    365.64 o 
  -3   9  10        2.05      337.57    289.24 o 
  -2   9  10       43.14      511.43    309.51 o 
  -1   9  10       92.95      731.28    360.18 o 
   0   9  10      273.27      949.57    376.55 o 
   1   9  10       32.86      826.39    387.47 o 
   2   9  10       56.72      274.66    153.58 o 
   3   9  10      117.83      167.10    178.53 o 
   4   9  10        1.20       82.48    288.46 o 
   5   9  10       17.00      120.11    206.99 o 
 -15   0  11      367.05      346.15    141.11 o 
 -13   0  11      127.94      204.26    112.26 o 
 -11   0  11      616.86      674.37    123.18 o 
  -9   0  11     2869.75     2897.84    176.97 o 
  -7   0  11     1100.72     1295.76    118.72 o 
  -5   0  11      162.30      243.18     50.18 o 
  -3   0  11     3044.21     3551.48    101.81 o 
  -1   0  11       86.36      144.42     25.71 o 
   1   0  11     1224.62     1206.98     63.84 o 
   3   0  11     7727.71     8100.93    136.07 o 
   5   0  11      873.31      804.90     52.33 o 
   7   0  11      665.25      638.39     66.54 o 
   9   0  11      194.51      170.48     59.75 o 
  11   0  11       84.39      241.02    219.25 o 
  13   0  11      334.54      231.09     87.38 o 
 -15   1  11      263.18      234.23     91.22 o 
 -14   1  11       84.41       67.83     77.18 o 
 -13   1  11      435.91      341.79     82.93 o 
 -12   1  11      138.49      127.47     68.07 o 
 -11   1  11      252.26      285.45     75.69 o 
 -10   1  11        7.69        3.96     53.44 o 
  -9   1  11     2802.92     2706.70    113.73 o 
  -8   1  11      454.02      530.70     62.35 o 
  -7   1  11    11040.17    11054.25    283.16 o 
  -6   1  11      499.53      575.97     49.85 o 
  -5   1  11      877.68     1025.76     60.55 o 
  -4   1  11     1616.41     1737.63     58.10 o 
  -3   1  11     9436.82     9468.72    163.29 o 
  -2   1  11        6.18       78.32     24.00 o 
  -1   1  11      298.42      390.76     22.62 o 
   0   1  11       48.66      175.54     17.02 o 
   1   1  11     2160.58     2212.03     43.72 o 
   2   1  11     2121.27     2031.77     38.68 o 
   3   1  11      761.83      749.13     30.98 o 
   4   1  11       31.12       32.54     19.74 o 
   5   1  11      325.66      294.05     26.50 o 
   6   1  11       99.13       80.89     26.25 o 
   7   1  11      218.26      230.32     32.69 o 
   8   1  11      231.96      215.00     34.65 o 
   9   1  11      105.09      122.93     34.35 o 
  10   1  11      274.49      242.63     49.23 o 
  11   1  11     3223.44     3601.14    105.27 o 
  12   1  11        9.48        8.83     59.80 o 
  13   1  11       68.83        4.64     64.46 o 
 -15   2  11      396.04      273.65     93.89 o 
 -14   2  11      284.55      231.94    109.15 o 
 -13   2  11      447.44      332.93     82.49 o 
 -12   2  11      154.97       96.19     69.66 o 
 -11   2  11       12.39       29.50     60.27 o 
 -10   2  11      757.37      891.42    108.48 o 
  -9   2  11      418.82      406.62     49.74 o 
  -8   2  11      104.31      102.35     38.35 o 
  -7   2  11      447.51      545.68     48.61 o 
  -6   2  11     1021.13     1331.47     94.01 o 
  -5   2  11       27.11       13.15     22.25 o 
  -4   2  11     1236.22     1208.87     58.17 o 
  -3   2  11     2927.31     3002.69     61.08 o 
  -2   2  11     1338.81     1285.78     48.55 o 
  -1   2  11     6313.77     6418.16     95.38 o 
   0   2  11      398.61      409.39     24.03 o 
   1   2  11     1423.98     1336.99     39.31 o 
   2   2  11     1435.07     1456.63     38.29 o 
   3   2  11     2979.89     2911.98     50.99 o 
   4   2  11      715.38      712.39     32.10 o 
   5   2  11     3057.12     2915.65     62.84 o 
   6   2  11      121.00      101.31     28.05 o 
   7   2  11       16.52      -16.56     28.39 o 
   8   2  11      116.11       82.72     32.59 o 
   9   2  11       17.44      -10.71     32.46 o 
  10   2  11       19.38       -7.78     41.82 o 
  11   2  11       57.57       31.04     54.90 o 
  12   2  11       16.43       23.13     58.62 o 
  13   2  11      158.73       98.19     64.97 o 
 -14   3  11      107.21       50.93     76.60 o 
 -13   3  11      106.34      127.49     75.47 o 
 -12   3  11      402.38      301.00     82.69 o 
 -11   3  11      700.58      766.41    148.91 o 
 -10   3  11      679.02      947.44    157.90 o 
  -9   3  11      400.22      527.54     70.29 o 
  -8   3  11       11.25      -27.44     62.70 o 
  -7   3  11       42.59       39.44     31.06 o 
  -6   3  11      228.54      165.57     49.01 o 
  -5   3  11     1277.75     1154.33     89.76 o 
  -4   3  11        1.13        1.69     20.12 o 
  -3   3  11     3221.63     3045.55     76.20 o 
  -2   3  11       32.48       43.09     25.97 o 
  -1   3  11       52.23       19.03     20.65 o 
   0   3  11      157.87      243.70     22.86 o 
   1   3  11      206.34      191.59     21.53 o 
   2   3  11     1505.40     1444.59     39.18 o 
   3   3  11      508.05      425.24     30.85 o 
   4   3  11     1356.36     1380.90     58.45 o 
   5   3  11       22.75       25.86     31.19 o 
   6   3  11     1133.73     1204.29     60.08 o 
   7   3  11     2112.47     2093.25     60.37 o 
   8   3  11      200.30      154.96     42.88 o 
   9   3  11      461.72      530.70     52.23 o 
  10   3  11       10.00       13.14     52.20 o 
  11   3  11      720.61      893.82    112.19 o 
  12   3  11       69.85       65.51     60.43 o 
  13   3  11       37.25      -36.77     65.39 o 
 -14   4  11       57.56       -0.59     76.35 o 
 -13   4  11      347.86      239.72     80.44 o 
 -12   4  11       86.65      112.38     71.56 o 
 -11   4  11      186.77      172.93     72.48 o 
 -10   4  11        4.01       31.54     87.75 o 
  -9   4  11      128.76      188.50     90.37 o 
  -8   4  11      947.70      924.25     80.27 o 
  -7   4  11       66.27       83.11     48.88 o 
  -6   4  11       81.24      134.99     45.89 o 
  -5   4  11     1314.04     1353.62    110.57 o 
  -4   4  11       61.85       20.20     52.35 o 
  -3   4  11     2209.40     2166.10     84.80 o 
  -2   4  11       45.87       57.39     34.88 o 
  -1   4  11     3519.75     3403.17     67.82 o 
   0   4  11      270.33      232.01     26.14 o 
   1   4  11     3589.76     3320.31     74.52 o 
   2   4  11      245.90      319.95     28.09 o 
   3   4  11     4396.87     4299.69     96.39 o 
   4   4  11      383.49      453.49     40.48 o 
   5   4  11     6209.52     5976.05    110.13 o 
   6   4  11     1202.95     1182.52     87.59 o 
   7   4  11      515.53      517.01     62.74 o 
   8   4  11       57.55       85.67     50.50 o 
   9   4  11       87.14        3.98     71.79 o 
  10   4  11      282.28      147.05     96.19 o 
  11   4  11        0.46      -55.00     55.00 o 
  12   4  11      114.27      129.18     70.80 o 
 -13   5  11      103.46      137.99    124.74 o 
 -12   5  11      135.13      102.87     73.59 o 
 -11   5  11      744.74      785.64    100.03 o 
 -10   5  11      435.96      554.14    119.22 o 
  -9   5  11      709.91      687.93    110.88 o 
  -8   5  11      121.55      155.15     56.69 o 
  -7   5  11       50.27      -10.50     47.45 o 
  -6   5  11      320.03      266.81     56.11 o 
  -5   5  11     1179.37     1223.99     80.60 o 
  -4   5  11       61.34       27.61     41.49 o 
  -3   5  11      496.20      448.72     53.68 o 
  -2   5  11      227.11      269.25     45.38 o 
  -1   5  11      280.01      317.43     38.37 o 
   0   5  11     2119.96     2047.13     51.86 o 
   1   5  11       39.66       40.90     23.98 o 
   2   5  11      193.20      139.98     30.13 o 
   3   5  11      341.84      368.47     48.61 o 
   4   5  11      539.49      660.63     58.69 o 
   5   5  11       48.09      111.84     45.98 o 
   6   5  11      123.99      117.99     48.76 o 
   7   5  11      100.52       71.19     51.20 o 
   8   5  11      364.87      269.45     62.68 o 
   9   5  11      970.48      948.75    113.30 o 
  10   5  11        0.12      -37.64     81.36 o 
  11   5  11       37.96       54.80     60.76 o 
 -12   6  11       18.47      -33.52    120.84 o 
 -11   6  11      384.97      655.21    465.43 o 
 -10   6  11      271.60      504.60    282.22 o 
  -9   6  11        2.08       76.17    190.23 o 
  -8   6  11      384.81      526.39    252.99 o 
  -7   6  11      257.03      355.53     85.82 o 
  -6   6  11       28.88       22.23     77.82 o 
  -5   6  11      783.42      760.84     66.90 o 
  -4   6  11      159.89      108.84     45.54 o 
  -3   6  11      151.61      103.21     57.40 o 
  -2   6  11      503.75      467.69     53.29 o 
  -1   6  11      463.15      510.50    152.92 o 
   0   6  11      935.29      851.78    142.67 o 
   1   6  11      996.73     1216.15    164.50 o 
   2   6  11       78.45       15.28     71.10 o 
   3   6  11       14.88       53.60     58.70 o 
   4   6  11      335.03      283.81     52.21 o 
   5   6  11        2.80       16.76     45.12 o 
   6   6  11        1.58       12.64     46.63 o 
   7   6  11      440.23      494.94     80.49 o 
   8   6  11        0.61       17.13     61.10 o 
   9   6  11       32.51       87.50     98.35 o 
  10   6  11      153.84      180.70     65.28 o 
 -11   7  11      338.86     1315.21    337.57 o 
 -10   7  11       33.67      229.51    331.73 o 
  -9   7  11       69.32      268.05    367.20 o 
  -8   7  11      116.50      247.33    343.03 o 
  -7   7  11      689.29     1298.84    343.81 o 
  -6   7  11        4.30      233.89    272.09 o 
  -5   7  11     1357.06     1773.63    381.23 o 
  -4   7  11      161.95      225.86    176.97 o 
  -3   7  11       69.36      111.55    116.55 o 
  -2   7  11      314.87      323.42     79.59 o 
  -1   7  11     1038.46     1281.91    194.51 o 
   0   7  11      486.34      526.17    191.79 o 
   1   7  11      245.33      319.11    131.76 o 
   2   7  11      388.20      370.00     98.19 o 
   3   7  11       33.14       18.48    127.08 o 
   4   7  11      516.44      550.83     81.54 o 
   5   7  11      593.66      592.24     87.50 o 
   6   7  11       18.22       35.33     65.94 o 
   7   7  11      354.38      241.38    111.84 o 
   8   7  11      217.65      227.68    180.87 o 
   9   7  11      402.74      499.73    154.36 o 
  -9   8  11       22.47      745.31    333.68 o 
  -8   8  11       30.86      501.29    317.30 o 
  -7   8  11       96.03      544.95    327.44 o 
  -6   8  11      343.18     1029.87    346.93 o 
  -5   8  11      131.98      608.88    332.90 o 
  -4   8  11        0.90      323.54    309.51 o 
  -3   8  11      272.38      847.44    340.69 o 
  -2   8  11        1.65      406.96    277.54 o 
  -1   8  11       58.03       84.42    159.43 o 
   0   8  11      138.60      208.48     94.33 o 
   1   8  11      997.16     1024.59    203.48 o 
   2   8  11      108.11      162.97    166.84 o 
   3   8  11      162.35      126.88    182.04 o 
   4   8  11      119.55      118.63    111.88 o 
   5   8  11        1.65       11.63    118.50 o 
   6   8  11      214.55      197.89    111.97 o 
   7   8  11      329.09      220.74    124.33 o 
  -6   9  11       41.42      888.76    366.42 o 
  -5   9  11      425.60     1381.48    414.76 o 
  -4   9  11      134.94      370.32    287.68 o 
  -3   9  11        4.46      423.33    297.03 o 
  -2   9  11        6.90      292.36    295.47 o 
  -1   9  11      223.83      594.85    324.32 o 
   0   9  11       15.75      297.81    307.95 o 
   1   9  11       25.55      558.99    325.10 o 
   2   9  11       49.11      231.74    220.63 o 
   3   9  11        1.20      106.26    160.99 o 
   4   9  11       32.75      253.59    237.00 o 
   5   9  11       89.77      137.02    233.89 o 
 -14   0  12      300.63      189.45    119.28 o 
 -12   0  12       12.43       24.95     93.55 o 
 -10   0  12      178.46       99.01     84.98 o 
  -8   0  12        0.94      -60.86     60.86 o 
  -6   0  12       35.44      101.69     57.71 o 
  -4   0  12    12244.88    12036.46    229.73 o 
  -2   0  12      165.94      153.59     31.85 o 
   0   0  12     3448.49     3218.88    104.25 o 
   2   0  12     8276.99     8399.58    197.60 o 
   4   0  12     4389.19     4115.04     93.61 o 
   6   0  12     2746.18     2946.74     92.05 o 
   8   0  12      419.48      390.53     50.91 o 
  10   0  12       35.90       80.53    104.87 o 
  12   0  12      357.80      270.66    116.94 o 
 -15   1  12       95.24       64.05     82.12 o 
 -14   1  12        4.01      -52.08     71.75 o 
 -13   1  12       16.24       42.56     71.31 o 
 -12   1  12     1050.28      905.55    106.95 o 
 -11   1  12      197.91      134.98     66.77 o 
 -10   1  12      175.57      173.75     62.52 o 
  -9   1  12     1855.07     1677.04     99.53 o 
  -8   1  12     3391.40     3396.42    122.99 o 
  -7   1  12     1404.89     1539.41    100.15 o 
  -6   1  12    10522.60    10572.98    162.55 o 
  -5   1  12     1199.44     1232.85     58.54 o 
  -4   1  12     1016.80     1024.99     83.94 o 
  -3   1  12      286.61      418.83     41.98 o 
  -2   1  12       15.96       12.66     18.33 o 
  -1   1  12     4342.55     4743.35     93.65 o 
   0   1  12     2132.60     1981.56     39.12 o 
   1   1  12     2761.43     2836.54     51.59 o 
   2   1  12      301.80      322.83     21.83 o 
   3   1  12      330.03      340.13     25.63 o 
   4   1  12      532.70      470.49     37.83 o 
   5   1  12       47.11        9.90     22.72 o 
   6   1  12     1031.66      990.57     42.32 o 
   7   1  12      990.28      850.09     41.58 o 
   8   1  12      210.08      232.50     35.70 o 
   9   1  12      296.06      242.36     51.99 o 
  10   1  12      417.91      445.68     58.58 o 
  11   1  12      101.70       84.78     46.73 o 
  12   1  12      309.78      236.65     68.08 o 
  13   1  12        3.23      -62.35     64.22 o 
 -15   2  12       43.07      -36.64    113.04 o 
 -14   2  12      444.83      299.84     87.05 o 
 -13   2  12      113.41      205.82     76.12 o 
 -12   2  12      328.35      196.78     75.26 o 
 -11   2  12      840.31      916.74    100.35 o 
 -10   2  12      472.65      570.56     58.48 o 
  -9   2  12      111.88      143.77     42.84 o 
  -8   2  12        0.59        0.82     37.10 o 
  -7   2  12      126.77      124.17     38.60 o 
  -6   2  12       12.49       71.90     31.89 o 
  -5   2  12        3.08      -23.61     23.61 o 
  -4   2  12      809.06      883.73     41.81 o 
  -3   2  12      147.06      196.45     25.33 o 
  -2   2  12       81.46      121.55     22.64 o 
  -1   2  12     1359.06     1388.43     40.38 o 
   0   2  12     5992.88     5877.43     77.15 o 
   1   2  12      229.60      216.55     22.36 o 
   2   2  12     6299.53     6339.52     82.98 o 
   3   2  12     1418.56     1572.70     43.05 o 
   4   2  12     1294.78     1184.46     41.22 o 
   5   2  12      402.78      328.68     29.22 o 
   6   2  12      237.56      302.51     40.19 o 
   7   2  12       86.17       22.71     30.53 o 
   8   2  12       77.77       89.10     33.73 o 
   9   2  12        5.06       17.20     33.81 o 
  10   2  12       21.58      -42.37     42.37 o 
  11   2  12       61.85        3.42     54.03 o 
  12   2  12       20.07      -39.84    148.91 o 
  13   2  12       43.93       -0.26     64.15 o 
 -14   3  12       26.31       27.04     77.17 o 
 -13   3  12       15.99      -11.04     71.66 o 
 -12   3  12      381.40      214.69     75.26 o 
 -11   3  12      300.26      256.49     86.54 o 
 -10   3  12     1431.06     1520.96    112.22 o 
  -9   3  12       74.68      135.16     58.11 o 
  -8   3  12      287.59      233.13     64.68 o 
  -7   3  12     3710.50     3577.52     87.15 o 
  -6   3  12       15.25       30.23     25.71 o 
  -5   3  12      248.21      269.68     30.72 o 
  -4   3  12     1523.92     1656.00     51.31 o 
  -3   3  12      230.69      271.75     35.14 o 
  -2   3  12     1555.23     1655.38     63.31 o 
  -1   3  12     1093.05     1076.12     44.69 o 
   0   3  12     1612.14     1630.90     44.89 o 
   1   3  12       42.48       20.73     19.79 o 
   2   3  12     2234.43     2067.20     52.87 o 
   3   3  12       93.90       99.22     26.43 o 
   4   3  12       26.99       52.84     26.37 o 
   5   3  12      426.85      450.74     53.63 o 
   6   3  12      876.36      905.81     55.51 o 
   7   3  12      795.24      821.38     46.43 o 
   8   3  12      476.98      452.83     47.60 o 
   9   3  12      584.43      573.67     61.27 o 
  10   3  12      974.80     1128.56    137.06 o 
  11   3  12      141.17       56.34     58.96 o 
  12   3  12      406.90      499.82     80.80 o 
 -14   4  12      674.39      741.42    173.07 o 
 -13   4  12       10.57       41.60     74.86 o 
 -12   4  12      692.80      699.91    101.67 o 
 -11   4  12      677.34      599.75     94.86 o 
 -10   4  12      654.14      728.35    148.89 o 
  -9   4  12      172.89      141.91    106.58 o 
  -8   4  12        1.30      -10.78     90.07 o 
  -7   4  12      589.36      624.53     71.86 o 
  -6   4  12      101.93       59.65     46.34 o 
  -5   4  12      309.64      305.20     55.20 o 
  -4   4  12       58.11       28.28     40.72 o 
  -3   4  12        2.61       18.83     25.83 o 
  -2   4  12      780.99      834.99     49.67 o 
  -1   4  12       43.56      105.66     32.08 o 
   0   4  12     2331.86     2237.80     63.99 o 
   1   4  12     1027.73     1002.23     57.03 o 
   2   4  12      111.40       89.50     25.12 o 
   3   4  12       29.78      209.46     35.48 o 
   4   4  12      593.46      589.41     37.06 o 
   5   4  12      609.03      598.05     46.90 o 
   6   4  12      563.87      620.24     77.20 o 
   7   4  12      731.95      815.37    105.55 o 
   8   4  12      351.52      322.45     63.41 o 
   9   4  12       34.72      -50.02     50.02 o 
  10   4  12       38.61      -19.50     97.90 o 
  11   4  12        1.14       -0.05     56.56 o 
  12   4  12      100.88       84.74     67.29 o 
 -13   5  12       90.98      191.01    127.08 o 
 -12   5  12      239.21      191.04     79.18 o 
 -11   5  12       16.97      185.96    192.86 o 
 -10   5  12      408.89      422.65    179.55 o 
  -9   5  12       16.07       53.39    130.56 o 
  -8   5  12      973.23      914.08    107.04 o 
  -7   5  12      641.98      728.74     74.23 o 
  -6   5  12      539.49      602.30     67.63 o 
  -5   5  12       53.06       58.72     45.38 o 
  -4   5  12     1416.06     1374.18     88.45 o 
  -3   5  12       50.18       38.21     42.85 o 
  -2   5  12      438.78      442.19     53.05 o 
  -1   5  12       70.14       37.84     31.09 o 
   0   5  12      352.94      325.34     31.28 o 
   1   5  12      321.76      321.92     62.22 o 
   2   5  12        9.25       19.96     40.50 o 
   3   5  12        0.60      -16.21     40.22 o 
   4   5  12      166.49      219.96     53.31 o 
   5   5  12      112.49      117.09     49.77 o 
   6   5  12      571.87      596.35     65.39 o 
   7   5  12      148.96      164.31     83.61 o 
   8   5  12      661.00      652.44    142.24 o 
   9   5  12      543.74      622.77    122.77 o 
  10   5  12      455.25      470.91    187.58 o 
  11   5  12       78.43       52.37     68.88 o 
 -12   6  12       58.61       51.45    127.08 o 
 -11   6  12      232.49      361.79    414.76 o 
 -10   6  12      123.65      332.13    248.70 o 
  -9   6  12       17.35      -16.03    289.24 o 
  -8   6  12       18.67      175.35     58.95 o 
  -7   6  12      643.90      775.72    102.17 o 
  -6   6  12        4.71       21.55    101.32 o 
  -5   6  12       61.95       54.65     94.65 o 
  -4   6  12      134.62      115.31     84.88 o 
  -3   6  12       33.47       42.27     49.21 o 
  -2   6  12     2894.18     2836.94    102.90 o 
  -1   6  12        7.45      -12.46     52.00 o 
   0   6  12      123.81       99.70     42.11 o 
   1   6  12       18.86      118.59     84.98 o 
   2   6  12      184.34      340.48     91.22 o 
   3   6  12      121.29       94.54     61.40 o 
   4   6  12      677.56      858.18     67.79 o 
   5   6  12      185.12      105.52     49.44 o 
   6   6  12      170.85      222.57     56.85 o 
   7   6  12      345.42      378.90     67.69 o 
   8   6  12      204.42      124.19     60.22 o 
   9   6  12       78.68       32.77    114.67 o 
  10   6  12        0.12      -11.80     61.54 o 
 -10   7  12       83.60      730.50    308.73 o 
  -9   7  12       13.61      559.76    293.92 o 
  -8   7  12      691.60     1307.42    350.05 o 
  -7   7  12       10.33      519.22    293.14 o 
  -6   7  12      530.02      913.71    329.78 o 
  -5   7  12       58.23      191.01    272.87 o 
  -4   7  12      253.06      335.95     92.77 o 
  -3   7  12      204.92      230.61    153.58 o 
  -2   7  12      444.41      572.69     94.07 o 
  -1   7  12      580.20      486.29    297.81 o 
   0   7  12       52.31       79.48    121.62 o 
   1   7  12      243.89      160.17     97.84 o 
   2   7  12      654.61      739.07    138.77 o 
   3   7  12      304.62      220.31     71.37 o 
   4   7  12      421.88      565.40    114.25 o 
   5   7  12       83.91      100.73     86.22 o 
   6   7  12      275.33      172.40     88.91 o 
   7   7  12       59.65       65.49    176.97 o 
   8   7  12       26.57     -107.16    182.82 o 
   9   7  12        0.26     -107.59    107.59 o 
  -8   8  12       15.01      633.83    324.32 o 
  -7   8  12       23.11      400.72    321.98 o 
  -6   8  12       52.07      892.66    344.59 o 
  -5   8  12        0.64      266.63    311.85 o 
  -4   8  12       20.13      311.07    268.19 o 
  -3   8  12       65.60      361.74    283.78 o 
  -2   8  12     1372.51     2028.56    435.81 o 
  -1   8  12        2.92      132.61    194.12 o 
   0   8  12       20.12      174.60    176.97 o 
   1   8  12      136.20      270.36    111.88 o 
   2   8  12      862.36     1025.58    140.61 o 
   3   8  12       46.21       56.17    106.59 o 
   4   8  12      461.41      634.78    163.33 o 
   5   8  12      107.53       90.85    106.44 o 
   6   8  12      171.81      305.46    136.81 o 
   7   8  12        4.80      -38.94    107.77 o 
  -5   9  12       58.17      963.61    378.89 o 
  -4   9  12       73.96      425.67    309.51 o 
  -3   9  12       32.47      771.82    360.96 o 
  -2   9  12      128.73      513.77    327.44 o 
  -1   9  12       86.55      641.62    343.81 o 
   0   9  12        9.64      524.68    345.37 o 
   1   9  12        5.71      430.35    353.17 o 
   2   9  12       30.83      173.82    213.23 o 
   3   9  12      187.29      223.76    285.34 o 
   4   9  12      373.23      476.46    137.87 o 
 -15   0  13      799.57      816.26    183.99 o 
 -13   0  13       80.29       63.93    102.13 o 
 -11   0  13     2107.47     1988.02    178.53 o 
  -9   0  13       32.25       16.37     77.96 o 
  -7   0  13      113.95      190.00     92.77 o 
  -5   0  13       19.39       43.91     54.52 o 
  -3   0  13     1130.07     1157.81     71.68 o 
  -1   0  13     5109.12     4982.47    155.96 o 
   1   0  13        5.93        7.15     21.99 o 
   3   0  13     5750.83     5952.76    117.27 o 
   5   0  13       12.92      -32.47     32.54 o 
   7   0  13     1622.48     1728.10     85.84 o 
   9   0  13        1.91       -9.93     58.88 o 
  11   0  13       69.80      188.08    117.47 o 
  13   0  13       95.81      145.01    121.62 o 
 -15   1  13      157.01      163.73     89.21 o 
 -14   1  13        0.51        5.62    113.43 o 
 -13   1  13      128.82       87.19     72.74 o 
 -12   1  13       10.66       31.10     79.52 o 
 -11   1  13      239.96      208.40     70.25 o 
 -10   1  13      117.14      101.65     63.08 o 
  -9   1  13     1518.66     1452.86     97.18 o 
  -8   1  13      435.78      417.88    114.11 o 
  -7   1  13      645.67      818.53     57.61 o 
  -6   1  13       74.65       45.16     37.48 o 
  -5   1  13     1310.74     1303.51     80.30 o 
  -4   1  13      599.15      706.28     42.19 o 
  -3   1  13     1505.45     1462.09     49.84 o 
  -2   1  13       21.90       44.22     19.31 o 
  -1   1  13      393.06      373.64     25.16 o 
   0   1  13       62.03      117.92     20.45 o 
   1   1  13       71.28       93.23     20.44 o 
   2   1  13      141.02      133.91     20.56 o 
   3   1  13      133.44      153.97     24.30 o 
   4   1  13      463.41      465.90     36.02 o 
   5   1  13     2073.50     2113.75     52.79 o 
   6   1  13      390.13      327.62     32.41 o 
   7   1  13       31.96       14.20     27.23 o 
   8   1  13       24.35       27.78     29.20 o 
   9   1  13     2063.36     2390.73     73.06 o 
  10   1  13      213.21      102.43     48.01 o 
  11   1  13      698.11      861.52     71.60 o 
  12   1  13        0.59      146.78    185.84 o 
  13   1  13      257.00      322.37     80.46 o 
 -14   2  13        7.91       37.79     99.01 o 
 -13   2  13        8.16       25.94     71.35 o 
 -12   2  13      235.07      272.28     81.24 o 
 -11   2  13     1020.19     1068.95    107.71 o 
 -10   2  13        6.01      -24.85     57.60 o 
  -9   2  13      225.82      142.92     46.15 o 
  -8   2  13      187.34      218.02     60.01 o 
  -7   2  13        3.31       44.09     38.15 o 
  -6   2  13     1769.89     1910.67     70.57 o 
  -5   2  13     1001.15      997.36     74.65 o 
  -4   2  13      758.95      843.67     51.37 o 
  -3   2  13      140.72      170.48     27.34 o 
  -2   2  13     2629.09     3145.11     59.21 o 
  -1   2  13     2477.57     2460.73     54.39 o 
   0   2  13       50.26       84.31     21.64 o 
   1   2  13     1644.43     1683.90     44.40 o 
   2   2  13      180.70      297.85     29.81 o 
   3   2  13    10994.04    11174.02    142.53 o 
   4   2  13     2718.61     2781.72     56.51 o 
   5   2  13     1728.62     1738.41     61.02 o 
   6   2  13      783.85      789.44     39.24 o 
   7   2  13      113.31       64.53     29.03 o 
   8   2  13       49.34       26.92     33.60 o 
   9   2  13       63.11       58.75     43.18 o 
  10   2  13      333.04      298.43     88.00 o 
  11   2  13      116.64      118.53     58.89 o 
  12   2  13        3.85       47.30     64.37 o 
 -14   3  13        1.59       63.74    105.64 o 
 -13   3  13      489.86      518.64    162.55 o 
 -12   3  13      101.94       86.21     72.30 o 
 -11   3  13      138.70      176.47     74.58 o 
 -10   3  13      145.73      161.75     89.58 o 
  -9   3  13     2026.59     2249.17    137.83 o 
  -8   3  13        8.00       22.43     52.59 o 
  -7   3  13      300.58      394.16     66.73 o 
  -6   3  13     1986.71     1796.26     59.43 o 
  -5   3  13     3082.49     2998.53     70.33 o 
  -4   3  13      234.85      291.45     30.11 o 
  -3   3  13     2209.86     2294.35     74.14 o 
  -2   3  13     1478.97     1458.05     64.64 o 
  -1   3  13      918.63     1035.61     40.83 o 
   0   3  13       10.81       45.69     25.43 o 
   1   3  13     1590.32     1502.84     48.15 o 
   2   3  13      372.66      329.68     31.28 o 
   3   3  13       80.08       70.21     26.46 o 
   4   3  13      162.02      118.73     29.76 o 
   5   3  13      359.43      301.44     35.04 o 
   6   3  13        0.15      -29.43     33.00 o 
   7   3  13       32.76      -14.65     30.37 o 
   8   3  13       65.87       51.11     37.96 o 
   9   3  13      500.13      419.51     53.02 o 
  10   3  13      148.99      153.58     60.75 o 
  11   3  13      235.77      150.31     64.87 o 
  12   3  13       87.74       56.09     65.06 o 
 -13   4  13      223.68      287.62     93.43 o 
 -12   4  13      308.59      212.13     79.25 o 
 -11   4  13      493.27      630.95     99.32 o 
 -10   4  13      294.78      427.17    163.53 o 
  -9   4  13        3.65       -0.71     81.79 o 
  -8   4  13      506.84      474.53     85.51 o 
  -7   4  13       12.87      -13.37     48.90 o 
  -6   4  13      425.28      466.73     63.20 o 
  -5   4  13     1076.09     1068.27     80.18 o 
  -4   4  13     2365.32     2327.72     96.91 o 
  -3   4  13      278.47      276.80     37.91 o 
  -2   4  13        3.96       15.68     29.87 o 
  -1   4  13     2035.68     1934.08     57.14 o 
   0   4  13       15.61       11.81     26.30 o 
   1   4  13     1814.63     1722.63     57.59 o 
   2   4  13      411.13      403.74     33.63 o 
   3   4  13        9.51        2.17     33.96 o 
   4   4  13     1932.83     1856.13    101.17 o 
   5   4  13      235.05      259.09     34.45 o 
   6   4  13       46.42       55.44     51.27 o 
   7   4  13      247.73      212.24     87.66 o 
   8   4  13        3.10      -33.82     51.01 o 
   9   4  13       34.40       23.80     83.27 o 
  10   4  13      625.53      689.59    117.70 o 
  11   4  13       32.04      112.77     62.44 o 
 -12   5  13        7.28      -25.23     70.70 o 
 -11   5  13      519.13      555.61     97.68 o 
 -10   5  13      189.44      209.56    162.40 o 
  -9   5  13      688.05      731.99    116.70 o 
  -8   5  13      454.38      469.04     88.87 o 
  -7   5  13      938.87     1122.98     98.23 o 
  -6   5  13        5.03       46.35     72.12 o 
  -5   5  13     1126.33     1147.58    151.42 o 
  -4   5  13       10.01      -15.43     43.27 o 
  -3   5  13     1533.28     1634.69    116.54 o 
  -2   5  13     2583.63     2558.49    103.24 o 
  -1   5  13     1679.69     1592.24    133.80 o 
   0   5  13        0.28      -29.15     29.15 o 
   1   5  13        0.86      -21.74     26.37 o 
   2   5  13      524.63      487.32     35.65 o 
   3   5  13        1.11       10.99     36.71 o 
   4   5  13       24.93       28.02     34.33 o 
   5   5  13       38.74        7.61     47.67 o 
   6   5  13       11.47       15.13     48.47 o 
   7   5  13      283.10      279.39     91.60 o 
   8   5  13       33.39      -39.32     80.22 o 
   9   5  13      476.26      376.99     72.36 o 
  10   5  13        9.31       48.75     61.38 o 
  11   5  13       12.48      -42.38     74.26 o 
 -11   6  13        4.94      247.76    353.17 o 
 -10   6  13        3.59      236.29    344.59 o 
  -9   6  13       69.09      232.36    243.63 o 
  -8   6  13      549.49      609.32    149.31 o 
  -7   6  13      111.38      123.18     97.57 o 
  -6   6  13       26.65       -7.35    103.74 o 
  -5   6  13      206.39      234.53     57.48 o 
  -4   6  13      353.26      431.38     89.43 o 
  -3   6  13      499.88      464.65     59.41 o 
  -2   6  13        0.27       87.60     47.11 o 
  -1   6  13      521.22      441.77     78.22 o 
   0   6  13      353.33      323.27    102.42 o 
   1   6  13      866.04      710.61    189.73 o 
   2   6  13       52.05       62.00     62.34 o 
   3   6  13       88.03       56.36     62.13 o 
   4   6  13      158.09      190.60     51.16 o 
   5   6  13      919.23     1003.25    101.28 o 
   6   6  13      152.60       56.82     52.97 o 
   7   6  13      294.89      290.58     65.17 o 
   8   6  13        1.99      -27.67    101.61 o 
   9   6  13       11.95      -53.02    129.63 o 
  10   6  13       90.76      -36.64    116.16 o 
 -10   7  13       38.09      725.04    304.83 o 
  -9   7  13        8.42      693.08    310.29 o 
  -8   7  13       19.26      389.81    293.92 o 
  -7   7  13      435.76      715.69    311.07 o 
  -6   7  13       31.14      438.14    298.59 o 
  -5   7  13      615.91     1075.09    351.61 o 
  -4   7  13       88.68      154.20    123.57 o 
  -3   7  13       74.68      188.86    170.74 o 
  -2   7  13      181.02      145.43     99.79 o 
  -1   7  13       35.68       12.34     91.22 o 
   0   7  13       42.11       50.15    108.76 o 
   1   7  13       57.44      144.74     87.71 o 
   2   7  13      532.37      598.42    353.56 o 
   3   7  13       47.35      -22.15     62.66 o 
   4   7  13        2.86      -16.78     64.18 o 
   5   7  13       54.85      -24.54     64.38 o 
   6   7  13       73.79      132.10     71.99 o 
   7   7  13      810.00      911.94    170.74 o 
   8   7  13        4.77     -166.41    329.78 o 
  -8   8  13      107.60      755.45    342.25 o 
  -7   8  13       18.03      456.86    321.20 o 
  -6   8  13      104.94      786.63    350.83 o 
  -5   8  13        5.87      503.63    325.88 o 
  -4   8  13        1.82      466.99    291.58 o 
  -3   8  13      106.05      491.16    300.93 o 
  -2   8  13       43.83      342.25    305.61 o 
  -1   8  13        9.88       84.15     88.39 o 
   0   8  13       49.27      167.90     95.46 o 
   1   8  13      542.76      856.09    456.47 o 
   2   8  13        2.24       75.02    161.38 o 
   3   8  13      181.09      167.87     75.35 o 
   4   8  13        1.48       11.80     97.27 o 
   5   8  13      484.44      476.03    138.77 o 
   6   8  13       21.24       96.54    115.88 o 
  -3   9  13        5.84      433.47    318.86 o 
  -2   9  13       10.25      376.55    332.90 o 
  -1   9  13       79.36      558.21    351.61 o 
   0   9  13        7.65      296.25    347.71 o 
   1   9  13        2.30      -27.91    216.73 o 
   2   9  13      131.06      248.64    516.89 o 
   3   9  13      274.64      195.23    169.18 o 
 -14   0  14      326.78      269.75    129.42 o 
 -12   0  14     1023.64      967.50    156.70 o 
 -10   0  14     1561.96     1705.80    166.84 o 
  -8   0  14     3156.09     3117.39    347.32 o 
  -6   0  14     2551.57     2323.60    134.56 o 
  -4   0  14      208.46      155.35     47.43 o 
  -2   0  14      175.51      223.93     42.06 o 
   0   0  14      291.39      246.95     35.53 o 
   2   0  14     7205.01     7378.54    147.86 o 
   4   0  14       29.64      -49.18     49.18 o 
   6   0  14       81.67       60.10     51.86 o 
   8   0  14      596.75      541.37     91.04 o 
  10   0  14      124.71       65.45     66.71 o 
  12   0  14      108.74      158.89     92.38 o 
 -14   1  14        0.42       -2.32     79.10 o 
 -13   1  14       19.54       20.49    100.18 o 
 -12   1  14     1547.48     1233.30    120.89 o 
 -11   1  14        0.67      -61.90     61.93 o 
 -10   1  14      706.49      684.20    148.13 o 
  -9   1  14      821.46      827.62     87.29 o 
  -8   1  14     2405.12     2469.94     92.80 o 
  -7   1  14     5983.16     5868.05    125.19 o 
  -6   1  14     3113.06     3127.82     90.49 o 
  -5   1  14       45.89       84.89     39.15 o 
  -4   1  14      179.55      159.98     30.79 o 
  -3   1  14       10.66       31.54     24.13 o 
  -2   1  14     4426.47     4527.36     69.58 o 
  -1   1  14        0.15      -19.57     19.57 o 
   0   1  14     1950.98     1855.11     45.68 o 
   1   1  14      691.55      646.04     32.69 o 
   2   1  14      571.94      525.50     31.63 o 
   3   1  14      631.67      675.47     42.91 o 
   4   1  14       69.47       97.19     25.48 o 
   5   1  14       27.74       43.67     26.14 o 
   6   1  14       82.44       62.34     28.39 o 
   7   1  14      231.87      119.13     30.24 o 
   8   1  14      466.31      565.87     41.45 o 
   9   1  14      195.36      196.19     47.64 o 
  10   1  14      116.66       78.89     48.41 o 
  11   1  14        3.25       19.32     47.66 o 
  12   1  14     1234.12     1475.43    110.25 o 
 -14   2  14      528.82      356.55     93.70 o 
 -13   2  14      802.75      771.67    111.34 o 
 -12   2  14      451.92      370.99     84.00 o 
 -11   2  14      220.25      201.68     74.44 o 
 -10   2  14       45.16      -11.45     61.38 o 
  -9   2  14        3.54      -12.46     43.00 o 
  -8   2  14      480.29      458.91     55.76 o 
  -7   2  14      224.72      259.31     48.56 o 
  -6   2  14      147.92      116.96     39.61 o 
  -5   2  14      482.73      544.91     52.36 o 
  -4   2  14       99.50      129.65     29.15 o 
  -3   2  14       91.58      121.81     27.62 o 
  -2   2  14     2640.15     2610.99     64.05 o 
  -1   2  14       61.17      204.61     36.61 o 
   0   2  14     1255.71     1322.14     64.52 o 
   1   2  14       10.40       16.16     24.85 o 
   2   2  14     1610.05     1530.85     51.20 o 
   3   2  14     1502.07     1682.07     54.50 o 
   4   2  14     1020.93      972.15     61.14 o 
   5   2  14      269.34      298.11     30.75 o 
   6   2  14     3349.61     3530.47     69.64 o 
   7   2  14       29.78       15.71     28.55 o 
   8   2  14        7.16        3.56     30.70 o 
   9   2  14       72.50       13.86     44.83 o 
  10   2  14      253.14      161.32     60.35 o 
  11   2  14      131.34       58.94     59.32 o 
  12   2  14       10.58       31.91     66.90 o 
 -14   3  14       30.83       -0.30     76.02 o 
 -13   3  14        6.77       35.22     80.34 o 
 -12   3  14      256.35      210.56     80.68 o 
 -11   3  14      157.56      197.81     77.58 o 
 -10   3  14       15.38       42.46    120.81 o 
  -9   3  14        6.47      -12.07    116.04 o 
  -8   3  14      243.69      225.82     62.08 o 
  -7   3  14      914.58      965.62     72.67 o 
  -6   3  14      737.18      717.39     44.26 o 
  -5   3  14      103.86      104.26     30.30 o 
  -4   3  14      918.84     1017.87     59.66 o 
  -3   3  14      319.10      324.03     42.69 o 
  -2   3  14      127.81      143.38     35.63 o 
  -1   3  14      241.43      289.99     64.78 o 
   0   3  14       61.86       47.24     26.59 o 
   1   3  14      366.32      403.53     33.67 o 
   2   3  14       23.20        4.28     25.91 o 
   3   3  14      422.48      372.53     35.56 o 
   4   3  14        7.90      -23.63     28.13 o 
   5   3  14       86.03      116.30     33.21 o 
   6   3  14     1305.50     1272.40     57.09 o 
   7   3  14       75.30       24.40     29.06 o 
   8   3  14     1125.20     1278.40     79.77 o 
   9   3  14        2.15      -26.63     54.86 o 
  10   3  14      317.76      193.09     63.14 o 
  11   3  14       46.62       -4.83     96.44 o 
  12   3  14      381.34      323.06     76.30 o 
 -13   4  14       59.09        4.47     80.12 o 
 -12   4  14      137.83      132.66     78.82 o 
 -11   4  14       30.17        4.59     70.25 o 
 -10   4  14       57.73       92.32    140.47 o 
  -9   4  14      232.92      303.48    101.85 o 
  -8   4  14        0.41        3.68     53.91 o 
  -7   4  14      162.00      226.75     62.82 o 
  -6   4  14        6.34        2.75     50.59 o 
  -5   4  14        9.77       24.00     73.73 o 
  -4   4  14     1151.41     1242.49     81.42 o 
  -3   4  14     1180.42     1314.06     94.98 o 
  -2   4  14     2602.89     2649.96     83.12 o 
  -1   4  14     1242.63     1299.30     55.39 o 
   0   4  14     1969.80     1802.17     72.47 o 
   1   4  14      110.49      108.92     29.79 o 
   2   4  14      774.46      764.95     42.18 o 
   3   4  14      966.27      880.14     45.76 o 
   4   4  14      420.22      420.16     38.02 o 
   5   4  14       29.87       22.54     38.00 o 
   6   4  14      771.76      789.26     56.18 o 
   7   4  14      218.35      179.04     91.21 o 
   8   4  14      293.67      147.02     59.62 o 
   9   4  14       27.34      -59.53     59.53 o 
  10   4  14       17.09       12.79     92.27 o 
  11   4  14        6.36       44.55     62.48 o 
 -12   5  14       19.67       32.53     76.72 o 
 -11   5  14        0.29      -30.71     68.59 o 
 -10   5  14      502.39      616.36    140.47 o 
  -9   5  14       46.57      122.15    166.79 o 
  -8   5  14      636.44      778.92    125.71 o 
  -7   5  14       87.66      100.85     85.75 o 
  -6   5  14     1000.76     1023.92    222.97 o 
  -5   5  14      156.10      148.51     59.63 o 
  -4   5  14      247.06      298.75    105.62 o 
  -3   5  14       13.66       42.07     46.58 o 
  -2   5  14      790.81      829.69     72.15 o 
  -1   5  14     1043.69     1004.60     83.14 o 
   0   5  14      712.94      650.26     43.43 o 
   1   5  14     1094.76     1082.64     57.82 o 
   2   5  14      229.79      217.55     44.90 o 
   3   5  14      135.95      119.92     37.01 o 
   4   5  14      423.17      358.82     44.22 o 
   5   5  14      251.89      166.97     57.83 o 
   6   5  14      316.38      242.68     58.72 o 
   7   5  14       78.06       15.54     54.96 o 
   8   5  14       55.45      -28.63     91.01 o 
   9   5  14       49.49      -43.73    118.83 o 
  10   5  14      234.70      121.18    140.34 o 
 -11   6  14       22.38      156.70    127.08 o 
 -10   6  14      180.82      365.72    340.30 o 
  -9   6  14       28.32      191.82    326.66 o 
  -8   6  14       63.49      105.95     65.19 o 
  -7   6  14        2.33       90.13     58.36 o 
  -6   6  14        0.76       21.12    139.31 o 
  -5   6  14       15.40      130.52     58.14 o 
  -4   6  14      179.70      151.59     65.13 o 
  -3   6  14        0.26       23.60     46.75 o 
  -2   6  14      915.33     1080.44    120.20 o 
  -1   6  14      427.07      510.74     61.72 o 
   0   6  14      323.29      253.03     52.84 o 
   1   6  14       46.62       36.39     45.74 o 
   2   6  14      989.23     1003.54     94.72 o 
   3   6  14        2.30       16.50     61.75 o 
   4   6  14     1068.87      962.68    138.89 o 
   5   6  14       30.15       87.54     65.98 o 
   6   6  14       69.53       40.06     62.45 o 
   7   6  14       28.52       93.79     78.25 o 
   8   6  14      591.11      670.51     82.62 o 
   9   6  14      214.37      134.70    164.29 o 
  -9   7  14        1.83      445.16    299.37 o 
  -8   7  14      251.56      885.64    337.57 o 
  -7   7  14        0.47      628.37    324.32 o 
  -6   7  14      377.69     1025.20    354.73 o 
  -5   7  14       35.08      409.30    321.20 o 
  -4   7  14     1050.80      997.74    302.49 o 
  -3   7  14        1.56      517.67    346.15 o 
  -2   7  14       10.71      -11.40    123.96 o 
  -1   7  14      466.77      446.90    287.29 o 
   0   7  14        0.55      -13.87    162.16 o 
   1   7  14      297.85      508.31    347.71 o 
   2   7  14       81.04      101.93     65.87 o 
   3   7  14       22.77       26.28     92.93 o 
   4   7  14       27.66       72.49     69.52 o 
   5   7  14       26.20       81.50     88.12 o 
   6   7  14       31.73       37.61     83.57 o 
   7   7  14        6.51      114.22     94.91 o 
  -7   8  14       40.15      671.25    353.17 o 
  -6   8  14      229.75      866.15    375.00 o 
  -5   8  14      187.38      810.80    369.54 o 
  -4   8  14        5.01      345.37    305.61 o 
  -3   8  14      107.62      505.19    314.97 o 
  -2   8  14      111.21      555.87    336.79 o 
  -1   8  14        2.46       30.33     84.10 o 
   0   8  14       36.63       83.23     95.07 o 
   1   8  14        4.64       89.42    121.23 o 
   2   8  14      148.38      103.13    120.86 o 
   3   8  14       43.98      -18.23     71.30 o 
   4   8  14      205.53      196.12    114.60 o 
   5   8  14       21.65        5.72    109.86 o 
   1   9  14       31.14       86.54    111.49 o 
 -13   0  15       34.44       34.30    113.82 o 
 -11   0  15      624.78      571.46    138.77 o 
  -9   0  15     1202.09     1100.04    142.67 o 
  -7   0  15     1242.44     1232.99    120.15 o 
  -5   0  15     3400.28     3288.00    118.99 o 
  -3   0  15     5754.07     5688.03    150.34 o 
  -1   0  15      100.78       79.04     44.90 o 
   1   0  15     8647.21     8772.87    153.89 o 
   3   0  15    13915.28    14290.36    223.19 o 
   5   0  15     1972.00     1839.23     77.87 o 
   7   0  15        3.32       35.32     43.70 o 
   9   0  15      627.77      702.57     89.28 o 
  11   0  15       12.87      107.66    163.38 o 
 -14   1  15      101.78       75.27     84.30 o 
 -13   1  15      269.54      346.25    100.00 o 
 -12   1  15       30.06       16.84     73.00 o 
 -11   1  15      317.88      247.92     78.26 o 
 -10   1  15       20.49      -50.11     50.11 o 
  -9   1  15     1214.29     1222.58    121.91 o 
  -8   1  15       47.39       20.97     57.22 o 
  -7   1  15       38.02        7.54     41.47 o 
  -6   1  15      793.11      837.59     62.29 o 
  -5   1  15     4493.78     4557.50    110.72 o 
  -4   1  15       45.37       23.18     32.23 o 
  -3   1  15     1325.80     1360.36     49.20 o 
  -2   1  15      873.17      871.53     49.43 o 
  -1   1  15      482.65      517.78     35.82 o 
   0   1  15      606.03      578.14     36.34 o 
   1   1  15     2213.50     2324.66     59.74 o 
   2   1  15      719.37      620.22     39.76 o 
   3   1  15        6.21       -2.66     24.05 o 
   4   1  15       44.27       47.49     26.05 o 
   5   1  15      233.34      179.57     30.63 o 
   6   1  15       18.11       -2.95     27.88 o 
   7   1  15        3.18      -29.37     29.37 o 
   8   1  15      141.34      167.65     51.83 o 
   9   1  15      497.99      561.71     89.89 o 
  10   1  15        0.18       32.71     48.64 o 
  11   1  15      151.82       76.45     60.77 o 
  12   1  15        0.10      130.04     70.71 o 
 -14   2  15       26.77       65.77     84.21 o 
 -13   2  15      547.11      524.19    106.24 o 
 -12   2  15       91.21       56.28     89.66 o 
 -11   2  15     1195.94     1374.40    124.50 o 
 -10   2  15      356.32      299.75    103.30 o 
  -9   2  15        5.37       45.66     46.78 o 
  -8   2  15      212.99      215.59     50.14 o 
  -7   2  15       25.73       95.14     56.99 o 
  -6   2  15       96.50      150.61     41.85 o 
  -5   2  15       77.32       90.72     38.83 o 
  -4   2  15      256.26      273.14     34.10 o 
  -3   2  15     1539.82     1566.00     55.37 o 
  -2   2  15      260.42      319.01     31.26 o 
  -1   2  15      107.99      151.02     33.86 o 
   0   2  15       90.47      136.76     28.93 o 
   1   2  15     1895.55     1954.95     56.85 o 
   2   2  15     2378.13     2453.59     63.50 o 
   3   2  15       47.00       35.32     29.11 o 
   4   2  15        0.30      -28.07     28.07 o 
   5   2  15      444.22      430.40     35.27 o 
   6   2  15      562.45      573.11     39.41 o 
   7   2  15      330.69      366.94     37.66 o 
   8   2  15      160.28      124.74     46.80 o 
   9   2  15      358.06      264.02     54.20 o 
  10   2  15       16.52      -39.55     54.43 o 
  11   2  15      249.92      187.92     66.49 o 
  12   2  15       24.32       92.63     84.89 o 
 -13   3  15      132.01       86.05     81.01 o 
 -12   3  15        7.89       65.13     88.49 o 
 -11   3  15      291.14      299.67     85.91 o 
 -10   3  15      130.74       56.48     68.33 o 
  -9   3  15     1483.27     1616.95    109.65 o 
  -8   3  15      100.05      170.43     63.40 o 
  -7   3  15      100.29       98.73     42.37 o 
  -6   3  15       95.75       49.70     32.13 o 
  -5   3  15      575.04      598.87     42.35 o 
  -4   3  15      781.67      783.85     46.10 o 
  -3   3  15     2196.82     2375.22     84.38 o 
  -2   3  15     2683.50     2713.00     84.33 o 
  -1   3  15      377.15      302.15     38.91 o 
   0   3  15       40.28       27.00     27.90 o 
   1   3  15      283.82      287.68     39.19 o 
   2   3  15      410.49      397.64     43.79 o 
   3   3  15      235.56      261.87     34.35 o 
   4   3  15        3.09       -1.41     30.60 o 
   5   3  15      331.51      366.08     47.07 o 
   6   3  15        2.33       -5.31     39.34 o 
   7   3  15      109.07       81.31     36.59 o 
   8   3  15      146.05      123.27     41.74 o 
   9   3  15     1212.33     1299.14    105.33 o 
  10   3  15        7.55      -40.59     94.42 o 
  11   3  15      319.39      324.73     72.56 o 
 -13   4  15      247.06      124.67     82.57 o 
 -12   4  15      143.81      114.00     81.14 o 
 -11   4  15      268.11      218.32     80.83 o 
 -10   4  15      456.45      522.85    173.16 o 
  -9   4  15      151.00      131.02     87.09 o 
  -8   4  15        3.76       55.06     95.85 o 
  -7   4  15      415.03      378.26     86.51 o 
  -6   4  15      105.35       87.25     56.78 o 
  -5   4  15       61.67       69.28     90.02 o 
  -4   4  15        8.76       15.05     46.63 o 
  -3   4  15      190.38      282.96     47.02 o 
  -2   4  15      436.76      613.98    123.44 o 
  -1   4  15      463.76      566.55     72.20 o 
   0   4  15      228.59      251.70     34.82 o 
   1   4  15      764.70      665.59     46.66 o 
   2   4  15      819.04      801.12     51.19 o 
   3   4  15       36.19        8.17     31.10 o 
   4   4  15      173.31      167.05     35.26 o 
   5   4  15      705.40      726.59     54.85 o 
   6   4  15        1.59        8.60     42.34 o 
   7   4  15      162.41      133.82     54.08 o 
   8   4  15      312.93      171.30     51.16 o 
   9   4  15       11.45      -46.70    103.98 o 
  10   4  15       34.26       58.10     62.16 o 
 -12   5  15       71.97      -53.99     74.70 o 
 -11   5  15       78.30      101.28    115.38 o 
 -10   5  15      119.98      298.33    239.74 o 
  -9   5  15       98.50      145.79    121.28 o 
  -8   5  15       61.42       75.20    103.37 o 
  -7   5  15     1362.44     1427.46    106.69 o 
  -6   5  15      137.77      117.29     96.02 o 
  -5   5  15      773.06      841.57    129.09 o 
  -4   5  15       69.54       47.92     76.36 o 
  -3   5  15      308.05      313.58     60.83 o 
  -2   5  15      201.66      189.79    116.58 o 
  -1   5  15      171.92      202.28     73.97 o 
   0   5  15      355.75      390.02     39.30 o 
   1   5  15        7.38       12.87     29.90 o 
   2   5  15      278.18      281.94     42.22 o 
   3   5  15       41.81       11.64     36.13 o 
   4   5  15        0.26        5.77     38.21 o 
   5   5  15      333.96      243.63     46.46 o 
   6   5  15       13.58      -10.77     70.17 o 
   7   5  15      595.45      588.69    104.65 o 
   8   5  15       14.16      -56.72     59.75 o 
   9   5  15      337.72      302.00    140.13 o 
  10   5  15        0.33        5.44     62.12 o 
 -10   6  15      165.83      375.03    510.65 o 
  -9   6  15      149.45      406.74    239.34 o 
  -8   6  15       91.52      208.87    172.53 o 
  -7   6  15        9.87       40.37    123.26 o 
  -6   6  15      110.15       79.59     87.64 o 
  -5   6  15      716.14      788.70    157.05 o 
  -4   6  15       10.37       50.50    147.88 o 
  -3   6  15       56.67       81.75     52.57 o 
  -2   6  15      214.43      320.41    130.59 o 
  -1   6  15      719.23      746.05    291.19 o 
   0   6  15      136.02      100.37     70.15 o 
   1   6  15      271.00      398.68    127.47 o 
   2   6  15        1.08      -47.96     82.41 o 
   3   6  15     1021.49      980.75    113.20 o 
   4   6  15      420.19      406.24     86.06 o 
   5   6  15      837.74      851.67    151.68 o 
   6   6  15      107.81       85.99     72.20 o 
   7   6  15      111.21      108.37     80.68 o 
   8   6  15      286.47      176.56    169.24 o 
  -9   7  15       47.79      538.72    325.88 o 
  -8   7  15        1.90      581.59    332.12 o 
  -7   7  15      757.29     1383.04    389.03 o 
  -6   7  15       12.35      408.52    330.56 o 
  -5   7  15       60.02      162.84    174.24 o 
  -4   7  15      123.06      253.01    204.26 o 
  -3   7  15      219.47      271.63    122.01 o 
  -2   7  15       47.34      177.40     94.33 o 
  -1   7  15       27.72      116.18    157.87 o 
   0   7  15       18.02      382.01    333.68 o 
   1   7  15        2.41      -22.38     82.18 o 
   2   7  15      166.99      159.08     72.80 o 
   3   7  15        0.19      -10.93     78.28 o 
   4   7  15        5.60        3.20     70.91 o 
   5   7  15       10.40       55.44     73.83 o 
   6   7  15        1.80      -75.93     87.58 o 
   7   7  15      276.69      236.69    104.12 o 
  -7   8  15       26.69      854.46    382.79 o 
  -6   8  15       74.77      842.77    378.89 o 
  -5   8  15       82.34      576.92    332.90 o 
  -4   8  15        5.66      245.58    315.74 o 
  -3   8  15        0.52      512.21    339.13 o 
  -2   8  15      181.88      281.24    218.29 o 
  -1   8  15      508.21      505.69    118.41 o 
   0   8  15       47.10       23.08    199.19 o 
   1   8  15      403.83      530.16    171.52 o 
   2   8  15       13.29       89.13     75.93 o 
   3   8  15      212.79      248.39     92.72 o 
   4   8  15        0.70        2.39    118.89 o 
 -14   0  16     1173.21     1277.01    203.48 o 
 -12   0  16      290.73      173.85    116.16 o 
 -10   0  16      146.19       97.45     99.01 o 
  -8   0  16      489.48      464.11    104.17 o 
  -6   0  16      581.66      620.93     76.53 o 
  -4   0  16      198.08      159.47     75.42 o 
  -2   0  16     2566.60     2648.59    108.49 o 
   0   0  16     3773.30     3763.97    124.90 o 
   2   0  16      120.00       84.13     50.98 o 
   4   0  16     6765.64     6819.99    140.10 o 
   6   0  16      948.69     1022.28     77.14 o 
   8   0  16      339.19      282.68     74.88 o 
  10   0  16       48.07       51.99     69.59 o 
 -14   1  16      150.17      -57.44     82.49 o 
 -13   1  16       11.14       -1.19     79.91 o 
 -12   1  16      211.18      130.67     82.12 o 
 -11   1  16        7.10      -41.44     55.51 o 
 -10   1  16       10.33      -44.44     50.49 o 
  -9   1  16       58.17      108.80     65.52 o 
  -8   1  16       10.04      -45.80     45.80 o 
  -7   1  16        1.80        3.35     48.13 o 
  -6   1  16      548.66      664.11     60.55 o 
  -5   1  16       20.15       64.58     41.23 o 
  -4   1  16       54.97       -3.47     34.06 o 
  -3   1  16      106.20      125.59     37.41 o 
  -2   1  16     1834.90     1977.99     58.54 o 
  -1   1  16        0.01      -24.30     24.30 o 
   0   1  16       16.02       29.93     26.80 o 
   1   1  16      441.15      451.02     38.94 o 
   2   1  16        7.94      -11.48     29.05 o 
   3   1  16      132.42      154.75     29.71 o 
   4   1  16      435.06      438.54     35.93 o 
   5   1  16      150.27       90.22     29.93 o 
   6   1  16      827.36      827.56     48.88 o 
   7   1  16       60.51       91.07     45.33 o 
   8   1  16      577.61      711.32     63.08 o 
   9   1  16       54.19       -5.67     46.22 o 
  10   1  16      106.16      139.09     53.53 o 
  11   1  16       30.75       28.08     77.53 o 
 -13   2  16       17.06       25.04     80.75 o 
 -12   2  16      216.33      291.16    135.26 o 
 -11   2  16      170.04      341.68     91.43 o 
 -10   2  16     1399.71     1340.68    145.01 o 
  -9   2  16      493.68      519.21     64.34 o 
  -8   2  16      104.74       70.68     47.30 o 
  -7   2  16      395.25      390.52     71.68 o 
  -6   2  16      289.75      337.31     53.17 o 
  -5   2  16      731.16      743.87     59.14 o 
  -4   2  16      400.66      369.55     47.82 o 
  -3   2  16      409.13      438.40     41.65 o 
  -2   2  16      728.71      735.89     41.58 o 
  -1   2  16      207.59      205.16     37.85 o 
   0   2  16     1265.59     1260.12     84.86 o 
   1   2  16        4.50       15.18     28.68 o 
   2   2  16       32.95       62.61     30.82 o 
   3   2  16      553.46      518.92     41.47 o 
   4   2  16      711.64      744.35     58.26 o 
   5   2  16      488.79      509.15     37.84 o 
   6   2  16      110.53       96.09     31.29 o 
   7   2  16      524.99      587.24     78.81 o 
   8   2  16      154.50       90.21     48.26 o 
   9   2  16        9.95      -50.65     50.65 o 
  10   2  16        3.36        4.78     60.16 o 
  11   2  16      174.67       92.57     66.57 o 
 -13   3  16      201.06      126.69     86.00 o 
 -12   3  16      111.25       95.38     77.68 o 
 -11   3  16        1.25       10.67     71.67 o 
 -10   3  16     1276.75     1241.39    118.10 o 
  -9   3  16      509.03      565.95     85.58 o 
  -8   3  16     2621.33     2708.68    126.50 o 
  -7   3  16        6.06       63.43     59.22 o 
  -6   3  16     2310.50     2217.17     86.68 o 
  -5   3  16        5.77       62.32     31.77 o 
  -4   3  16      239.40      302.68     36.69 o 
  -3   3  16      113.66      136.04     41.66 o 
  -2   3  16     4343.66     4391.74    109.38 o 
  -1   3  16      747.63      671.68     76.48 o 
   0   3  16     1067.87     1070.00     56.95 o 
   1   3  16      192.42      188.98     36.13 o 
   2   3  16       12.62       -5.26     29.72 o 
   3   3  16      312.78      331.59     38.89 o 
   4   3  16        0.55      -28.92     51.37 o 
   5   3  16      253.71      267.03     40.18 o 
   6   3  16       15.89       -9.51     34.80 o 
   7   3  16       84.84       24.04     43.43 o 
   8   3  16        6.12      -22.79     55.16 o 
   9   3  16      144.92       85.98     60.02 o 
  10   3  16      185.51      150.42     66.08 o 
  11   3  16       93.90      148.86     69.40 o 
 -12   4  16        3.69      -34.83     74.66 o 
 -11   4  16        0.11      -12.92     71.35 o 
 -10   4  16       76.36       58.62     69.49 o 
  -9   4  16       87.43      131.75    104.19 o 
  -8   4  16       11.20       89.74    129.94 o 
  -7   4  16        0.67      -15.97     69.92 o 
  -6   4  16       24.98        2.38     54.49 o 
  -5   4  16      110.79       60.09     54.76 o 
  -4   4  16      138.27      124.96     56.12 o 
  -3   4  16      444.82      464.97     71.12 o 
  -2   4  16      312.55      314.61     46.62 o 
  -1   4  16        1.31       18.57     38.75 o 
   0   4  16      985.54     1088.57     52.17 o 
   1   4  16       24.00       44.61     31.67 o 
   2   4  16      990.91     1015.61     83.39 o 
   3   4  16       90.25       61.18     34.11 o 
   4   4  16      781.40      680.48     48.01 o 
   5   4  16       72.46        5.26     39.92 o 
   6   4  16      215.98      212.14     65.57 o 
   7   4  16      632.51      607.94     80.21 o 
   8   4  16      408.78      369.02     70.72 o 
   9   4  16       39.73       55.67     81.02 o 
  10   4  16        0.16        8.55     65.16 o 
 -11   5  16      317.84      268.27     87.66 o 
 -10   5  16      550.01      745.09    183.26 o 
  -9   5  16      107.70      170.79     73.84 o 
  -8   5  16      382.01      526.50    151.11 o 
  -7   5  16       69.21      173.08    117.60 o 
  -6   5  16     1152.32     1280.47    123.22 o 
  -5   5  16        6.34       22.87     54.77 o 
  -4   5  16      917.45      937.38    216.16 o 
  -3   5  16       38.95       48.34     72.40 o 
  -2   5  16      112.58       55.99     53.32 o 
  -1   5  16      179.15      213.50     58.14 o 
   0   5  16      168.10      108.10     38.56 o 
   1   5  16      297.51      273.97     37.44 o 
   2   5  16       67.99      111.39     39.22 o 
   3   5  16       77.16       80.88     40.30 o 
   4   5  16       15.22       32.94     40.47 o 
   5   5  16      689.78      592.96     56.32 o 
   6   5  16      111.49       15.51     60.12 o 
   7   5  16       94.87       -7.48     90.16 o 
   8   5  16      508.32      562.89    143.36 o 
   9   5  16      107.00       86.68    166.09 o 
 -10   6  16       10.10      202.48    509.48 o 
  -9   6  16       98.48      290.94    401.89 o 
  -8   6  16       10.12       84.82    112.05 o 
  -7   6  16      683.10      696.34    111.39 o 
  -6   6  16      234.50      286.84     97.59 o 
  -5   6  16       72.43       96.47    125.46 o 
  -4   6  16       43.65        3.59     91.40 o 
  -3   6  16      606.68      587.73    164.44 o 
  -2   6  16      434.20      511.25    219.85 o 
  -1   6  16       58.12      447.50    327.44 o 
   0   6  16      129.39      254.87     77.38 o 
   1   6  16      223.31      150.75     58.65 o 
   2   6  16      499.08      468.60     65.38 o 
   3   6  16       28.77      -60.00     67.25 o 
   4   6  16      130.36      -28.22     72.01 o 
   5   6  16       33.50       72.29     71.59 o 
   6   6  16       89.73        1.33    200.90 o 
   7   6  16       60.61       58.53    147.54 o 
   8   6  16       98.55       74.42    239.53 o 
  -8   7  16       41.32      665.79    359.40 o 
  -7   7  16        9.67      555.09    361.74 o 
  -6   7  16      176.40      756.23    380.45 o 
  -5   7  16        6.95      478.68    370.32 o 
  -4   7  16      648.38      715.67    206.99 o 
  -3   7  16        5.71       38.16     88.07 o 
  -2   7  16      202.96      162.38    300.54 o 
  -1   7  16       27.15       -8.83    102.91 o 
   0   7  16      130.50      106.11     92.99 o 
   1   7  16       63.95        4.97     69.26 o 
   2   7  16        5.05      -25.34     69.61 o 
   3   7  16        8.82      -42.13     69.55 o 
   4   7  16       40.06       -9.99     72.25 o 
   5   7  16       33.08      -31.12     73.83 o 
   6   7  16       84.68       62.64     91.26 o 
  -6   8  16        1.26      477.91    339.13 o 
  -5   8  16        0.79      478.68    351.61 o 
  -4   8  16      160.75     1053.26    425.67 o 
  -3   8  16      210.84     1014.28    431.91 o 
  -2   8  16      225.51      420.28    174.24 o 
  -1   8  16       20.79      137.82    208.55 o 
   0   8  16       50.31      658.00    400.72 o 
   1   8  16       19.00      -34.70     76.24 o 
   2   8  16      631.04      487.52     95.63 o 
   3   8  16       43.29       36.50     80.00 o 
 -13   0  17     1888.17     2377.05    219.85 o 
 -11   0  17     1065.10     1135.12    169.18 o 
  -9   0  17       31.80      -81.08     81.08 o 
  -7   0  17      430.30      435.58     76.37 o 
  -5   0  17       18.63       35.27     53.89 o 
  -3   0  17       76.29      121.83     53.81 o 
  -1   0  17       48.22       52.20     74.59 o 
   1   0  17      255.79      391.15     64.78 o 
   3   0  17        4.95       35.81     40.85 o 
   5   0  17       13.63        3.40     42.21 o 
   7   0  17     1090.41     1115.53    135.22 o 
   9   0  17        2.19      -61.73     64.80 o 
  11   0  17        9.36      204.39    215.76 o 
 -13   1  17       38.20      -77.44     77.44 o 
 -12   1  17       24.12       22.23     78.38 o 
 -11   1  17     1099.26     1123.77    120.79 o 
 -10   1  17      141.00      121.49     59.21 o 
  -9   1  17      148.98       71.89     53.96 o 
  -8   1  17       10.00        0.69     48.36 o 
  -7   1  17      152.63       94.30     70.09 o 
  -6   1  17      294.45      219.13     51.34 o 
  -5   1  17      962.58     1054.04     61.49 o 
  -4   1  17      180.85      179.59     41.35 o 
  -3   1  17     3916.24     3858.98     93.56 o 
  -2   1  17        0.04      -37.80     39.11 o 
  -1   1  17      562.73      625.36     41.29 o 
   0   1  17     1317.36     1286.13     65.97 o 
   1   1  17     1405.40     1455.97     66.39 o 
   2   1  17      259.08      230.53     36.23 o 
   3   1  17     1539.26     1684.81     77.16 o 
   4   1  17        2.35       14.87     28.48 o 
   5   1  17        0.67       -5.59     29.21 o 
   6   1  17       96.07       85.01     37.09 o 
   7   1  17      338.27      370.01     54.23 o 
   8   1  17        0.13       46.53     46.44 o 
   9   1  17      316.43      298.89     86.51 o 
  10   1  17      188.67      206.59     57.87 o 
  11   1  17      250.41      376.61     74.55 o 
 -13   2  17      268.59      231.08    116.94 o 
 -12   2  17        2.24      -54.28    101.74 o 
 -11   2  17      867.89      828.91    110.80 o 
 -10   2  17        1.07       -6.28     68.62 o 
  -9   2  17      248.22      137.18     66.85 o 
  -8   2  17       52.35       29.73     57.16 o 
  -7   2  17       28.60       95.07     54.72 o 
  -6   2  17     2966.72     3038.52    126.34 o 
  -5   2  17      672.76      630.69     59.36 o 
  -4   2  17        5.22      -39.28     39.28 o 
  -3   2  17     1585.58     1627.70     59.16 o 
  -2   2  17      321.54      282.20     35.60 o 
  -1   2  17      210.98      142.20     42.42 o 
   0   2  17      801.58      749.36     54.74 o 
   1   2  17     1637.41     1703.09     82.77 o 
   2   2  17     1523.95     1504.39     72.40 o 
   3   2  17     1182.09     1240.44     56.40 o 
   4   2  17       44.38       74.90     35.58 o 
   5   2  17      272.40      296.32     57.56 o 
   6   2  17      147.12      102.61     36.03 o 
   7   2  17      564.73      791.38     79.61 o 
   8   2  17       38.38       32.68     48.90 o 
   9   2  17        1.14      -36.22     57.31 o 
  10   2  17       10.15       -3.63     61.78 o 
 -12   3  17      213.51      171.59     81.36 o 
 -11   3  17      288.28      178.68     80.99 o 
 -10   3  17      143.82      165.71     76.02 o 
  -9   3  17      119.97       76.23     68.66 o 
  -8   3  17       16.12      -17.78     60.01 o 
  -7   3  17     1099.41     1233.21    105.78 o 
  -6   3  17      806.08      820.70     76.18 o 
  -5   3  17     1358.13     1448.39    125.13 o 
  -4   3  17      331.02      274.99     51.40 o 
  -3   3  17      528.23      565.75     95.61 o 
  -2   3  17      111.61      166.31     39.11 o 
  -1   3  17       56.18       33.41     36.52 o 
   0   3  17       36.46       72.09     39.06 o 
   1   3  17       12.85       13.61     31.40 o 
   2   3  17        1.87      -16.96     31.50 o 
   3   3  17        0.75      -19.51     40.83 o 
   4   3  17       41.94        1.84     34.04 o 
   5   3  17        5.56      -32.84     34.83 o 
   6   3  17      230.72      173.63     50.46 o 
   7   3  17      473.83      494.65    142.57 o 
   8   3  17       56.71      -28.46     58.51 o 
   9   3  17      226.07      143.87     89.01 o 
  10   3  17       81.40       -9.21     74.94 o 
 -12   4  17       18.39       22.65     80.76 o 
 -11   4  17       57.82      109.21     78.00 o 
 -10   4  17      247.72      252.41     86.29 o 
  -9   4  17       70.44      107.60     91.14 o 
  -8   4  17        5.00       90.75     78.21 o 
  -7   4  17        1.08      -33.71     59.52 o 
  -6   4  17        0.46       17.51     57.31 o 
  -5   4  17      527.76      476.53     82.65 o 
  -4   4  17       14.98       50.72     77.56 o 
  -3   4  17      320.95      326.57     69.99 o 
  -2   4  17       28.72       87.85     44.07 o 
  -1   4  17      394.63      425.50     49.40 o 
   0   4  17      482.80      534.93     44.10 o 
   1   4  17      967.86      990.72     92.28 o 
   2   4  17      368.92      355.35     41.76 o 
   3   4  17     1763.13     1791.29     70.78 o 
   4   4  17      100.93       93.59     37.67 o 
   5   4  17      788.85      738.97     69.82 o 
   6   4  17        0.48      -55.11     55.11 o 
   7   4  17      384.87      450.09     93.96 o 
   8   4  17      143.65       80.03     66.58 o 
   9   4  17      121.28      134.65    108.48 o 
 -11   5  17        2.71      -51.14     76.57 o 
 -10   5  17        1.14      118.98    106.03 o 
  -9   5  17      310.16      340.13    158.45 o 
  -8   5  17      347.19      447.49    153.07 o 
  -7   5  17      728.82      865.76     94.15 o 
  -6   5  17       50.66       80.37    195.90 o 
  -5   5  17       20.57       27.16     59.43 o 
  -4   5  17      209.57      200.07    103.71 o 
  -3   5  17      145.74      199.62     91.34 o 
  -2   5  17       29.87       80.87     55.03 o 
  -1   5  17       75.01      124.58     56.60 o 
   0   5  17      836.97      764.73     67.83 o 
   1   5  17        6.88       -7.04     38.90 o 
   2   5  17      147.40      131.99     42.18 o 
   3   5  17       14.37       -1.87     40.84 o 
   4   5  17       10.84      -43.52     43.52 o 
   5   5  17      377.63      261.32     54.40 o 
   6   5  17       14.76      -12.45    117.48 o 
   7   5  17       64.89       79.90     61.30 o 
   8   5  17      310.56      213.86     85.41 o 
  -9   6  17        3.49       31.27    372.27 o 
  -8   6  17       67.72      141.29    129.77 o 
  -7   6  17        0.01       33.50    185.59 o 
  -6   6  17        2.98       70.03    172.33 o 
  -5   6  17        3.23       -5.61     77.33 o 
  -4   6  17      109.40       71.56    111.50 o 
  -3   6  17       21.63      117.65    156.70 o 
  -2   6  17       17.70       37.16    138.77 o 
  -1   6  17      932.43     1019.47    134.51 o 
   0   6  17       55.12       29.50     49.65 o 
   1   6  17      519.97      517.13     78.54 o 
   2   6  17       85.10       88.65     53.35 o 
   3   6  17      302.18      205.48     85.53 o 
   4   6  17        5.55      -43.08     71.73 o 
   5   6  17      237.85      245.34    131.15 o 
   6   6  17        0.04       -9.90     81.64 o 
   7   6  17        1.15      -46.99    205.12 o 
  -7   7  17      319.11     1062.62    398.38 o 
  -6   7  17        7.03      648.64    382.01 o 
  -5   7  17      343.33      514.58    202.70 o 
  -4   7  17       59.52      174.52    176.19 o 
  -3   7  17      586.85      479.51    120.84 o 
  -2   7  17      113.42      114.70     92.44 o 
  -1   7  17      141.04      148.95    135.26 o 
   0   7  17       16.21      100.08    130.20 o 
   1   7  17        0.12      -12.19     73.28 o 
   2   7  17        8.89       66.19     75.12 o 
   3   7  17      180.45      197.60     92.33 o 
   4   7  17      192.94      138.31     83.89 o 
   5   7  17       37.18       27.25     79.77 o 
  -3   8  17      100.14      615.90    387.47 o 
  -2   8  17      125.62      204.49    352.00 o 
  -1   8  17      244.71     1047.03    468.55 o 
   0   8  17       87.20       75.62    160.99 o 
   1   8  17        9.72       -9.53     81.90 o 
   2   8  17       19.99       54.57    108.37 o 
 -12   0  18       25.97     -102.91    105.25 o 
 -10   0  18      357.19      340.15     86.11 o 
  -8   0  18       28.58      -28.56     66.02 o 
  -6   0  18      349.97      342.05     73.79 o 
  -4   0  18      849.85      913.78     85.99 o 
  -2   0  18     1601.83     1634.20    182.63 o 
   0   0  18       64.44      -11.34     58.72 o 
   2   0  18       24.67       59.77     56.15 o 
   4   0  18     1265.33     1368.55    120.40 o 
   6   0  18      451.29      430.42     82.52 o 
   8   0  18      131.35       95.74     71.48 o 
  10   0  18      303.56      325.21    116.90 o 
 -13   1  18        7.41       31.38     85.44 o 
 -12   1  18      163.17      199.55    177.36 o 
 -11   1  18      186.93      209.65     81.87 o 
 -10   1  18       83.49       68.58     61.22 o 
  -9   1  18      207.02      172.80     59.19 o 
  -8   1  18     1592.21     1725.44    128.17 o 
  -7   1  18      200.50      130.74     53.13 o 
  -6   1  18       37.71        5.00     40.67 o 
  -5   1  18      233.85      239.32     47.13 o 
  -4   1  18     2209.46     2209.11     78.68 o 
  -3   1  18      347.00      362.87     50.44 o 
  -2   1  18     1930.53     2009.79     74.94 o 
  -1   1  18      674.59      639.14     54.66 o 
   0   1  18     1368.41     1366.45     91.29 o 
   1   1  18     1063.21     1082.42     79.91 o 
   2   1  18       33.51       42.24     32.99 o 
   3   1  18      293.09      246.71     38.82 o 
   4   1  18       88.68       54.61     30.77 o 
   5   1  18      138.08      147.78     37.51 o 
   6   1  18      765.22      831.06     65.29 o 
   7   1  18       65.39       24.52     46.42 o 
   8   1  18      147.61      107.00     50.26 o 
   9   1  18        0.20       42.82     64.09 o 
  10   1  18      321.08      328.08     82.63 o 
 -12   2  18       48.58      -52.63     71.71 o 
 -11   2  18        0.04       50.92     72.97 o 
 -10   2  18      647.90      674.88    112.26 o 
  -9   2  18        6.39      -20.08     66.71 o 
  -8   2  18       11.21      -46.88     46.88 o 
  -7   2  18      185.28      178.24     54.45 o 
  -6   2  18      174.58      159.71     52.30 o 
  -5   2  18      145.71      121.74     50.35 o 
  -4   2  18        0.45       19.22     39.70 o 
  -3   2  18      828.59      908.29     59.47 o 
  -2   2  18     1385.10     1346.89     73.81 o 
  -1   2  18        2.09      -34.75     36.92 o 
   0   2  18     1681.91     1791.80     74.90 o 
   1   2  18       90.03      130.81     35.05 o 
   2   2  18      509.22      585.03     46.16 o 
   3   2  18      902.83      829.17     60.91 o 
   4   2  18     1238.00     1200.31     91.15 o 
   5   2  18       19.58       28.38     44.45 o 
   6   2  18      364.78      417.32     49.79 o 
   7   2  18        2.49       43.05     46.49 o 
   8   2  18      396.28      326.01     58.51 o 
   9   2  18        0.51      -23.83     59.14 o 
  10   2  18       20.49       -9.04     63.60 o 
 -12   3  18       32.73      -33.00     73.89 o 
 -11   3  18       23.57       49.98     74.12 o 
 -10   3  18      305.38      251.44    100.57 o 
  -9   3  18       37.87       51.36     68.50 o 
  -8   3  18      362.24      358.15     83.87 o 
  -7   3  18       11.82       31.49     61.20 o 
  -6   3  18      534.65      616.41     65.36 o 
  -5   3  18       23.09      -17.23     45.46 o 
  -4   3  18     1061.71     1122.57     75.12 o 
  -3   3  18        1.68       18.77     39.81 o 
  -2   3  18      170.29      178.74     45.41 o 
  -1   3  18      661.73      661.56     54.92 o 
   0   3  18       97.13      122.44     42.26 o 
   1   3  18       81.86       87.32     39.28 o 
   2   3  18      183.49      167.92     37.70 o 
   3   3  18      647.11      730.54     73.98 o 
   4   3  18      110.70       91.84     47.46 o 
   5   3  18        1.62        4.02     46.61 o 
   6   3  18      396.48      336.78     56.34 o 
   7   3  18       36.62       38.53     74.04 o 
   8   3  18      237.59      318.89     92.05 o 
   9   3  18        2.15      -43.46     61.37 o 
 -11   4  18      308.52      265.53     92.02 o 
 -10   4  18      349.48      446.88     96.47 o 
  -9   4  18       51.71      118.16     73.60 o 
  -8   4  18      326.88      411.05    118.29 o 
  -7   4  18      604.41      738.72    126.14 o 
  -6   4  18      120.09      270.69     75.30 o 
  -5   4  18        9.20       39.51     57.82 o 
  -4   4  18       18.72      -14.89     76.83 o 
  -3   4  18      226.29      157.33     60.98 o 
  -2   4  18      100.60       59.27     53.48 o 
  -1   4  18       18.18       40.71     41.89 o 
   0   4  18      106.33      149.50     44.26 o 
   1   4  18       45.24       48.92     35.60 o 
   2   4  18      130.50      106.38     37.80 o 
   3   4  18      134.59      149.47     39.23 o 
   4   4  18      257.72      235.80     49.23 o 
   5   4  18      330.88      204.27     63.88 o 
   6   4  18       64.47      -37.88     80.57 o 
   7   4  18       15.61       -1.26     85.63 o 
   8   4  18      143.84       27.25     97.90 o 
   9   4  18       18.51      -94.28     94.28 o 
 -10   5  18       96.54       85.98     82.95 o 
  -9   5  18      266.19      377.12    125.09 o 
  -8   5  18      130.73      189.61    136.39 o 
  -7   5  18        0.11       39.26     70.22 o 
  -6   5  18      928.89     1154.16    107.52 o 
  -5   5  18        3.69      -67.82     91.33 o 
  -4   5  18       27.33      139.56     65.34 o 
  -3   5  18      336.26      370.54     71.95 o 
  -2   5  18        5.32       51.50     58.74 o 
  -1   5  18        0.26      -41.67     47.76 o 
   0   5  18       38.48       36.35     40.38 o 
   1   5  18        0.56       12.06     47.38 o 
   2   5  18       40.54       59.43     43.53 o 
   3   5  18       43.99        3.43     44.66 o 
   4   5  18       62.32       31.03     88.78 o 
   5   5  18       36.89       78.54    120.74 o 
   6   5  18       66.48       18.55    112.91 o 
   7   5  18       10.07      -76.28     81.81 o 
   8   5  18      233.91      173.91    106.23 o 
  -9   6  18       58.89      285.99    293.53 o 
  -8   6  18       94.94      135.33    167.33 o 
  -7   6  18       23.60       53.72     70.31 o 
  -6   6  18        0.20       20.23    136.34 o 
  -5   6  18      147.21      191.97     91.55 o 
  -4   6  18      189.84      280.27    449.84 o 
  -3   6  18      251.05      286.65    122.01 o 
  -2   6  18       56.24      472.45    358.62 o 
  -1   6  18        2.72       40.33     87.38 o 
   0   6  18      249.49      141.35     79.69 o 
   1   6  18        9.58      102.32     75.77 o 
   2   6  18     1177.86     1276.31    126.96 o 
   3   6  18        9.60       67.05    100.70 o 
   4   6  18      280.05      122.84     80.77 o 
   5   6  18       19.49       19.93    168.22 o 
   6   6  18       90.82       11.44     80.99 o 
  -7   7  18       17.20      446.72    389.03 o 
  -6   7  18      420.28     1048.58    440.48 o 
  -5   7  18        2.14      445.94    339.91 o 
  -4   7  18       90.32      143.19    153.19 o 
  -3   7  18        0.20      -11.65    210.50 o 
  -2   7  18       56.38      116.79    192.96 o 
  -1   7  18      202.86      198.65    103.04 o 
   0   7  18      216.23      218.45     92.02 o 
   1   7  18        0.61      -76.81     76.81 o 
   2   7  18        1.34      -79.89    104.46 o 
   3   7  18       22.02      -48.89     77.12 o 
   4   7  18       58.29        8.18     80.48 o 
 -11   0  19      309.65      229.36     87.65 o 
  -9   0  19        0.98       -5.38     70.64 o 
  -7   0  19     1136.61     1266.27    105.51 o 
  -5   0  19      655.77      609.97     82.32 o 
  -3   0  19     1401.80     1342.75    101.27 o 
  -1   0  19       64.99      139.43     61.37 o 
   1   0  19       62.00       74.56     84.41 o 
   3   0  19      152.82      179.21    111.88 o 
   5   0  19      625.58      644.06     86.66 o 
   7   0  19      859.84      978.64    104.32 o 
   9   0  19       51.54       28.96     72.97 o 
 -12   1  19      163.83      162.33    185.94 o 
 -11   1  19      356.49      520.36    106.39 o 
 -10   1  19       11.69       -3.69     60.12 o 
  -9   1  19        2.27      -53.63     53.63 o 
  -8   1  19       32.82      -23.84     75.75 o 
  -7   1  19      126.76       94.57     55.44 o 
  -6   1  19      391.84      218.60     50.00 o 
  -5   1  19     1038.58     1076.36     67.39 o 
  -4   1  19        6.05       19.88     41.96 o 
  -3   1  19      467.10      485.70     54.10 o 
  -2   1  19        5.26       47.31     40.14 o 
  -1   1  19      706.84      758.48     58.37 o 
   0   1  19        0.16      -38.12     38.12 o 
   1   1  19      206.20      199.56     43.99 o 
   2   1  19      111.01      101.48     42.20 o 
   3   1  19       62.17       61.94     36.12 o 
   4   1  19      104.90       41.61     43.88 o 
   5   1  19      276.30      269.11     53.16 o 
   6   1  19       10.75      -14.19     47.15 o 
   7   1  19      189.20      196.97     53.28 o 
   8   1  19        0.02      -12.04     49.30 o 
   9   1  19      416.02      452.48     66.89 o 
  10   1  19       93.57       99.79     86.00 o 
 -12   2  19       36.31       33.32     79.29 o 
 -11   2  19      263.48      224.21     83.84 o 
 -10   2  19        0.59       -0.87     70.84 o 
  -9   2  19       14.43       63.13     72.86 o 
  -8   2  19      100.76      -22.85     82.55 o 
  -7   2  19       77.96      115.20     60.93 o 
  -6   2  19        2.29       25.28     46.16 o 
  -5   2  19      755.38      803.81     61.17 o 
  -4   2  19       63.96       60.08     43.51 o 
  -3   2  19       20.86       16.36     47.49 o 
  -2   2  19      232.71      226.20     47.04 o 
  -1   2  19      139.43      235.64     46.54 o 
   0   2  19        1.53       -6.30     41.04 o 
   1   2  19     1169.90     1220.21     82.50 o 
   2   2  19      529.55      548.15     46.97 o 
   3   2  19      598.84      649.37     59.62 o 
   4   2  19       38.18      101.27     45.33 o 
   5   2  19      676.42      678.69     93.67 o 
   6   2  19       11.90       34.36     50.96 o 
   7   2  19      759.58      817.42    139.35 o 
   8   2  19      261.16      191.59     64.99 o 
   9   2  19       29.63       46.76     62.70 o 
 -11   3  19       23.12      109.51     80.21 o 
 -10   3  19      283.02      184.97     79.97 o 
  -9   3  19      769.53      722.10    108.32 o 
  -8   3  19        4.07       35.89     98.32 o 
  -7   3  19      732.25      726.77     93.72 o 
  -6   3  19        6.87        9.41     58.85 o 
  -5   3  19      600.21      694.47     68.76 o 
  -4   3  19       15.61       53.49     42.93 o 
  -3   3  19      272.41      374.17     61.01 o 
  -2   3  19       61.95      106.10     43.15 o 
  -1   3  19     2110.66     2166.75     95.07 o 
   0   3  19        9.75       39.20     42.80 o 
   1   3  19      294.85      334.99     44.41 o 
   2   3  19      286.00      362.16     66.14 o 
   3   3  19       15.58       24.53     51.54 o 
   4   3  19       45.10       80.18     55.42 o 
   5   3  19       38.05       39.23     57.87 o 
   6   3  19      166.65       86.63     60.64 o 
   7   3  19        0.66      -87.88     87.88 o 
   8   3  19        2.31      -62.25     69.28 o 
   9   3  19      134.85       50.43     78.54 o 
 -11   4  19      522.36      609.52    109.61 o 
 -10   4  19      128.79      231.98    160.60 o 
  -9   4  19       42.34       83.93     75.39 o 
  -8   4  19        6.18       -9.58     67.74 o 
  -7   4  19       65.15       61.85     77.67 o 
  -6   4  19      727.52      726.45    106.54 o 
  -5   4  19       27.12      -49.71     65.74 o 
  -4   4  19      170.17      112.29     62.72 o 
  -3   4  19        0.85      -19.42     65.62 o 
  -2   4  19       32.92      -13.25     42.12 o 
  -1   4  19      728.39      735.65     61.40 o 
   0   4  19      332.32      432.89     54.90 o 
   1   4  19      826.09      877.38     65.06 o 
   2   4  19       61.19       81.80     47.40 o 
   3   4  19      445.28      439.62     57.09 o 
   4   4  19      178.69      217.74    114.21 o 
   5   4  19       33.34      121.47     94.68 o 
   6   4  19       61.41      -15.16     61.09 o 
   7   4  19       58.17       65.47    112.42 o 
   8   4  19       18.96       47.43     86.65 o 
  -9   5  19      170.37       91.21     76.47 o 
  -8   5  19      141.77       83.81     74.58 o 
  -7   5  19      483.26      515.71     91.39 o 
  -6   5  19       16.53       61.28    134.25 o 
  -5   5  19      740.05      783.52     96.58 o 
  -4   5  19      116.35       66.07     66.93 o 
  -3   5  19      853.71     1057.83    153.28 o 
  -2   5  19        7.43      -53.03     53.03 o 
  -1   5  19       11.70      -38.74     52.60 o 
   0   5  19       47.49       13.71     90.15 o 
   1   5  19       11.66       -7.63     67.93 o 
   2   5  19      102.20      150.21     80.44 o 
   3   5  19      351.08      304.72     71.12 o 
   4   5  19       81.94       13.40     85.75 o 
   5   5  19        3.94      -67.40     67.40 o 
   6   5  19      251.33      157.34     96.44 o 
   7   5  19        6.90      -75.85     95.65 o 
  -8   6  19      149.84       90.87    183.47 o 
  -7   6  19       36.62       47.16    113.47 o 
  -6   6  19      105.75      179.42     97.60 o 
  -5   6  19       71.82       86.80     94.56 o 
  -4   6  19       92.17      180.54    247.53 o 
  -3   6  19      193.58      185.73     97.84 o 
  -2   6  19        0.44       19.60    129.81 o 
  -1   6  19       66.64       32.47     75.94 o 
   0   6  19      409.92      282.78     83.05 o 
   1   6  19       10.23        4.83     75.09 o 
   2   6  19       18.04        1.75    102.31 o 
   3   6  19      300.41      283.78     90.34 o 
   4   6  19       75.38      -44.38    142.77 o 
   5   6  19      122.87       -4.84    134.73 o 
  -5   7  19       30.36       14.94    144.62 o 
  -4   7  19       27.19       13.87    256.88 o 
  -3   7  19       96.84      115.07    103.69 o 
  -2   7  19        7.08       28.40    214.00 o 
  -1   7  19       72.85      -34.74     82.30 o 
   0   7  19       22.37       10.64     83.38 o 
   1   7  19       28.80      -25.60     81.49 o 
   2   7  19       62.50      -61.14     79.12 o 
   3   7  19        0.67       25.73    123.18 o 
 -12   0  20      279.72      304.83    136.43 o 
 -10   0  20      323.91      195.52     85.66 o 
  -8   0  20        7.38      -33.15     70.25 o 
  -6   0  20      173.42      218.52     91.93 o 
  -4   0  20      542.41      473.51     82.86 o 
  -2   0  20     2094.27     2153.65    142.51 o 
   0   0  20        2.85      -55.48     55.48 o 
   2   0  20      228.66      335.34     74.50 o 
   4   0  20       13.33      -18.34     60.12 o 
   6   0  20      187.09      133.53     80.60 o 
   8   0  20      243.06      301.40     85.11 o 
 -12   1  20      130.27       82.58     87.47 o 
 -11   1  20       37.04       39.10     79.65 o 
 -10   1  20      845.26      902.03    116.50 o 
  -9   1  20       16.47      -32.84     50.16 o 
  -8   1  20      440.40      446.85     65.82 o 
  -7   1  20       37.66       27.70     48.22 o 
  -6   1  20      298.75      305.23     55.58 o 
  -5   1  20       15.43      -18.26     45.35 o 
  -4   1  20     2548.33     2505.36     88.03 o 
  -3   1  20       88.25       -7.07     43.42 o 
  -2   1  20      937.57      879.55     62.58 o 
  -1   1  20       40.24       37.82     42.46 o 
   0   1  20        3.31      -33.25     41.36 o 
   1   1  20       78.86       49.79     43.82 o 
   2   1  20      120.95      131.81     46.56 o 
   3   1  20      151.38       85.83     46.79 o 
   4   1  20       98.20      129.31     49.16 o 
   5   1  20        0.65       -3.97     47.29 o 
   6   1  20       75.32       59.17     50.55 o 
   7   1  20      166.58      248.90     61.45 o 
   8   1  20      169.93      195.71     57.02 o 
   9   1  20        3.81       91.14     75.54 o 
 -11   2  20       22.44       50.00     78.46 o 
 -10   2  20      162.09      145.92     80.21 o 
  -9   2  20      237.09      270.44     93.55 o 
  -8   2  20      170.54       34.50    189.04 o 
  -7   2  20      146.45      106.16     84.06 o 
  -6   2  20        1.00       55.36     45.88 o 
  -5   2  20      291.70      381.97     55.58 o 
  -4   2  20       15.28      -35.60     42.35 o 
  -3   2  20       51.09       26.27     43.90 o 
  -2   2  20      430.84      427.76     54.68 o 
  -1   2  20      290.46      218.26     48.54 o 
   0   2  20       27.79       -1.42     49.68 o 
   1   2  20       21.21       -9.63     42.66 o 
   2   2  20      251.43      329.64     53.30 o 
   3   2  20       30.33      -27.57     44.49 o 
   4   2  20      572.58      637.25     67.52 o 
   5   2  20      270.06      261.42     59.48 o 
   6   2  20      427.27      338.65    101.14 o 
   7   2  20        8.89       77.68     72.01 o 
   8   2  20      192.77      142.45     66.56 o 
 -11   3  20      139.28      149.79     86.91 o 
 -10   3  20        3.13       84.49     82.40 o 
  -9   3  20       14.41       20.56     76.28 o 
  -8   3  20      270.43      149.92     74.59 o 
  -7   3  20      115.51       67.12     67.18 o 
  -6   3  20      221.30      129.93     69.71 o 
  -5   3  20       86.66       38.30     48.35 o 
  -4   3  20       45.93      139.22     71.77 o 
  -3   3  20      202.52      200.09     84.39 o 
  -2   3  20       52.77       22.10     70.08 o 
  -1   3  20      419.70      478.91     81.59 o 
   0   3  20      640.09      661.82     69.02 o 
   1   3  20      111.96      133.78     47.61 o 
   2   3  20       95.48      102.52     55.26 o 
   3   3  20      247.61      147.69     49.94 o 
   4   3  20      527.79      448.94     60.44 o 
   5   3  20        0.48      -37.52     47.69 o 
   6   3  20       68.75        8.62    115.90 o 
   7   3  20       93.23       29.12    102.66 o 
   8   3  20       58.17      -62.10     64.51 o 
 -10   4  20       62.35       33.61     82.90 o 
  -9   4  20      153.62      126.05     79.36 o 
  -8   4  20        1.97      -61.98     66.11 o 
  -7   4  20       40.50       57.46     67.58 o 
  -6   4  20      673.21      615.36     93.98 o 
  -5   4  20       98.56       75.50     72.86 o 
  -4   4  20      220.59      187.74     80.89 o 
  -3   4  20       90.89       12.54     53.77 o 
  -2   4  20      358.44      445.08     68.36 o 
  -1   4  20      140.60       53.85     47.71 o 
   0   4  20     1198.65     1199.92     77.70 o 
   1   4  20       40.07      105.92     49.48 o 
   2   4  20     1342.65     1522.38     97.63 o 
   3   4  20        8.76       96.15     61.54 o 
   4   4  20      807.08      788.47     83.58 o 
   5   4  20       72.37       52.53     90.59 o 
   6   4  20      107.13       78.26     65.89 o 
   7   4  20      259.72      186.63    133.46 o 
  -9   5  20       67.59      127.27    126.29 o 
  -8   5  20      164.58      178.84     81.22 o 
  -7   5  20        9.85        0.78     73.89 o 
  -6   5  20      530.46      575.04     97.69 o 
  -5   5  20      239.19      314.50    136.83 o 
  -4   5  20       71.93        2.21     64.98 o 
  -3   5  20      342.09      227.25     79.29 o 
  -2   5  20      290.87      267.01     97.67 o 
  -1   5  20      186.24      108.29     58.88 o 
   0   5  20      134.03       29.38    112.52 o 
   1   5  20      115.97       68.25    112.56 o 
   2   5  20       10.59      -41.18     74.00 o 
   3   5  20        0.82       42.23    148.81 o 
   4   5  20        9.52      -88.66    175.99 o 
   5   5  20       56.23       63.02    127.38 o 
   6   5  20       18.95      -30.61     66.17 o 
  -7   6  20       17.73       50.51    100.55 o 
  -6   6  20       37.90       37.57    222.58 o 
  -5   6  20       47.05      -22.45    130.59 o 
  -4   6  20        0.50      -42.15     95.98 o 
  -3   6  20       10.86      101.75     99.25 o 
  -2   6  20       46.44      -19.93     75.47 o 
  -1   6  20       20.65      -18.64    108.77 o 
   0   6  20      360.32      339.09     94.15 o 
   1   6  20        0.77      -17.83     80.51 o 
   2   6  20       39.92       -2.95     92.76 o 
   3   6  20      140.25       67.71    195.55 o 
   4   6  20       20.37      -58.36     98.28 o 
  -3   7  20      138.06       70.17    109.15 o 
  -2   7  20       89.11       -0.78    105.25 o 
  -1   7  20        4.80      -23.52     85.52 o 
   0   7  20       67.62       20.40    160.99 o 
 -11   0  21       16.63      -78.10     78.10 o 
  -9   0  21       94.94      115.92     82.93 o 
  -7   0  21       49.62       35.34     87.96 o 
  -5   0  21       60.86       43.69     99.77 o 
  -3   0  21      413.18      389.03     80.01 o 
  -1   0  21      685.65      812.84     91.61 o 
   1   0  21     1696.30     1759.95    167.85 o 
   3   0  21       94.17      125.77    146.70 o 
   5   0  21     1438.23     1823.28    182.71 o 
   7   0  21      478.31      567.93    131.12 o 
 -11   1  21      276.17      113.59     72.79 o 
 -10   1  21      268.44      169.53     75.07 o 
  -9   1  21      233.61      210.88     62.75 o 
  -8   1  21       16.81      -48.45     48.45 o 
  -7   1  21     1091.14     1052.93     77.07 o 
  -6   1  21        0.14      -35.78     46.28 o 
  -5   1  21      651.01      730.43     65.55 o 
  -4   1  21       89.97       84.51     47.88 o 
  -3   1  21      580.09      581.69     61.00 o 
  -2   1  21       34.50       -9.06     43.45 o 
  -1   1  21     1052.19     1080.32     69.77 o 
   0   1  21      239.54      206.88     50.61 o 
   1   1  21        2.30      -42.18     42.18 o 
   2   1  21        5.83      -41.60     41.60 o 
   3   1  21       36.78       56.24     51.91 o 
   4   1  21        5.65      -45.08     45.08 o 
   5   1  21        0.54      -45.30     54.40 o 
   6   1  21       70.54       17.27     50.05 o 
   7   1  21      176.47      169.78     55.87 o 
   8   1  21       20.70      159.42     65.31 o 
 -11   2  21       98.22       33.31     80.10 o 
 -10   2  21        2.42      -37.63     75.14 o 
  -9   2  21       84.41       87.97     83.81 o 
  -8   2  21        0.94      -55.76     55.76 o 
  -7   2  21       28.42        0.65     75.40 o 
  -6   2  21      477.96      494.02     61.57 o 
  -5   2  21        0.29      -39.69     45.02 o 
  -4   2  21       89.52       55.15     44.99 o 
  -3   2  21      110.77      106.44     46.61 o 
  -2   2  21       81.22       68.37     45.32 o 
  -1   2  21       15.24       40.10     45.21 o 
   0   2  21      237.59      183.76     49.85 o 
   1   2  21      585.62      628.04     65.56 o 
   2   2  21       68.30       46.15     46.99 o 
   3   2  21        2.06       29.08     47.00 o 
   4   2  21       17.78       12.56     47.15 o 
   5   2  21      614.19      569.40     65.23 o 
   6   2  21       17.15      -49.97     80.67 o 
   7   2  21       73.13       51.36     83.35 o 
   8   2  21       55.19       11.34     66.66 o 
 -10   3  21       38.46       50.20     82.38 o 
  -9   3  21        3.89       23.07     72.92 o 
  -8   3  21      139.78       64.29     96.39 o 
  -7   3  21      155.06      136.04     82.78 o 
  -6   3  21      487.42      478.10     99.02 o 
  -5   3  21      226.05      280.15     69.44 o 
  -4   3  21       39.54       11.28     52.67 o 
  -3   3  21      415.45      416.62     83.55 o 
  -2   3  21      121.51      169.72     99.16 o 
  -1   3  21      217.26      246.23     68.63 o 
   0   3  21       33.83       34.06     51.39 o 
   1   3  21        0.48       73.88     48.38 o 
   2   3  21       79.23      180.75     82.05 o 
   3   3  21        6.69       15.66     66.19 o 
   4   3  21      289.60      376.52    114.53 o 
   5   3  21       57.67       73.29     51.36 o 
   6   3  21       50.34       35.89     73.37 o 
   7   3  21       61.85       61.14    119.95 o 
  -9   4  21      232.29      127.35     99.40 o 
  -8   4  21       42.64      -15.93     72.01 o 
  -7   4  21       91.77       61.75     73.46 o 
  -6   4  21      607.51      582.38    100.33 o 
  -5   4  21       32.63      -53.99     76.40 o 
  -4   4  21       70.48       40.41     61.86 o 
  -3   4  21       38.39       26.08     74.49 o 
  -2   4  21      104.75       82.47     61.43 o 
  -1   4  21        4.80      -35.06     57.45 o 
   0   4  21      114.64      126.82     52.21 o 
   1   4  21       75.63      107.35     54.08 o 
   2   4  21        0.05       31.94     49.84 o 
   3   4  21      276.34      257.41    101.65 o 
   4   4  21       36.67       33.00     93.29 o 
   5   4  21      241.75      212.78    104.54 o 
   6   4  21       34.54      -13.16     81.22 o 
  -8   5  21        8.06       57.71     79.31 o 
  -7   5  21      301.21      240.48     93.71 o 
  -6   5  21        6.06       40.67     77.76 o 
  -5   5  21       94.02       45.45     77.11 o 
  -4   5  21      106.16       86.64     72.53 o 
  -3   5  21      102.91       61.12     62.89 o 
  -2   5  21      266.64      335.95     73.53 o 
  -1   5  21       11.13      -54.69     98.34 o 
   0   5  21       58.89      -72.66     72.66 o 
   1   5  21       83.96        1.29     79.39 o 
   2   5  21        0.55       -9.70     84.61 o 
   3   5  21       62.68      -29.20    121.91 o 
   4   5  21        8.13      -22.89    171.93 o 
   5   5  21      114.40      117.93     91.57 o 
  -5   6  21        3.20      -36.12    100.17 o 
  -4   6  21       11.35      -11.33    136.43 o 
  -3   6  21       42.79      -66.51     82.94 o 
  -2   6  21      135.31       41.27     83.01 o 
  -1   6  21      195.42      177.72     90.09 o 
   0   6  21       21.40       36.61     85.40 o 
   1   6  21      263.01      172.31     92.00 o 
   2   6  21       59.33       18.56     86.06 o 
 -10   0  22      118.23      127.20     90.07 o 
  -8   0  22       88.85       90.74     79.80 o 
  -6   0  22      556.85      596.75    197.46 o 
  -4   0  22      183.11       94.94     67.76 o 
  -2   0  22      724.33      624.68     90.39 o 
   0   0  22       99.61      136.61     69.05 o 
   2   0  22      129.58       56.65     66.24 o 
   4   0  22     1338.76     1641.16    122.67 o 
   6   0  22      400.11      494.52     95.66 o 
 -10   1  22      305.04      343.05    113.93 o 
  -9   1  22        8.24      -50.23     62.88 o 
  -8   1  22       49.75      -50.68     52.63 o 
  -7   1  22       36.61       52.27     67.59 o 
  -6   1  22      269.77      255.54     76.15 o 
  -5   1  22      260.79      134.11     53.08 o 
  -4   1  22      371.76      343.17     58.40 o 
  -3   1  22       90.18       90.95     47.25 o 
  -2   1  22        7.42      -43.82     43.82 o 
  -1   1  22        0.53      -58.28     59.48 o 
   0   1  22       49.05       54.76     46.96 o 
   1   1  22       38.02       18.66     45.41 o 
   2   1  22       74.45       58.37     48.77 o 
   3   1  22       15.79      -44.65     44.65 o 
   4   1  22      134.70      148.10     58.00 o 
   5   1  22        4.80       70.80     51.73 o 
   6   1  22       29.86      -47.78     47.78 o 
   7   1  22       53.26       63.87     56.29 o 
 -10   2  22      152.57       47.39     69.90 o 
  -9   2  22        9.52        9.72     64.63 o 
  -8   2  22       23.11      -10.17     59.21 o 
  -7   2  22      145.51      110.69    120.86 o 
  -6   2  22       16.31       57.55     52.02 o 
  -5   2  22      149.93       45.04     58.19 o 
  -4   2  22      137.33      126.19     51.40 o 
  -3   2  22       73.71       45.88     48.83 o 
  -2   2  22       99.68      102.47     49.53 o 
  -1   2  22      262.41      204.86     52.97 o 
   0   2  22      401.69      373.00     57.77 o 
   1   2  22       14.07       65.64     49.19 o 
   2   2  22      543.34      513.91     63.01 o 
   3   2  22      391.44      423.91    108.87 o 
   4   2  22      337.74      286.24     57.64 o 
   5   2  22        5.60      -28.68     51.96 o 
   6   2  22        1.27       -6.33     81.63 o 
   7   2  22       27.28       19.97     66.71 o 
  -9   3  22       70.58       71.36     80.34 o 
  -8   3  22      276.08      282.47    140.33 o 
  -7   3  22        2.42      -52.62    128.73 o 
  -6   3  22      235.97      209.08     70.33 o 
  -5   3  22       91.71       32.59     91.04 o 
  -4   3  22      575.56      478.17     95.76 o 
  -3   3  22      181.75      214.17     57.56 o 
  -2   3  22      787.48      734.17     69.50 o 
  -1   3  22       10.89      -39.67     70.31 o 
   0   3  22      309.52      371.51    107.74 o 
   1   3  22       95.00      106.17     88.41 o 
   2   3  22        4.81      -22.09     84.90 o 
   3   3  22      117.61       83.91     52.95 o 
   4   3  22       24.77       18.47     55.17 o 
   5   3  22       37.27       -1.50     62.86 o 
   6   3  22       21.08      -75.26    121.19 o 
  -8   4  22       92.76      116.59    136.45 o 
  -7   4  22       80.17      -13.07     73.87 o 
  -6   4  22        1.51      -24.77     72.66 o 
  -5   4  22      382.07      463.23     80.96 o 
  -4   4  22        0.65      -88.03     96.10 o 
  -3   4  22        2.30      -49.66    107.51 o 
  -2   4  22        0.91      -70.78     70.78 o 
  -1   4  22      315.54      217.87     67.41 o 
   0   4  22      131.65      137.68     64.84 o 
   1   4  22      226.20      216.31     56.20 o 
   2   4  22        7.35       30.67     61.16 o 
   3   4  22       12.44      -85.08    105.21 o 
   4   4  22       83.66        7.34     90.02 o 
   5   4  22       15.60       -6.56    149.19 o 
  -6   5  22      288.52      351.27     97.89 o 
  -5   5  22        2.52      -65.23     71.92 o 
  -4   5  22      428.00      313.19     79.20 o 
  -3   5  22       36.38       37.11     67.45 o 
  -2   5  22      424.96      315.70     91.17 o 
  -1   5  22      327.88      123.25     82.75 o 
   0   5  22      135.49       81.18     84.11 o 
   1   5  22       31.19       19.59     87.37 o 
   2   5  22       15.79       15.17    106.85 o 
   3   5  22      200.43      -12.92    199.45 o 
  -3   6  22      153.58      117.14     90.74 o 
  -2   6  22       68.86       37.84     90.21 o 
  -1   6  22      174.82      198.61    106.43 o 
   0   6  22      147.65      127.93     93.89 o 
  -9   0  23      204.91      231.52     92.13 o 
  -7   0  23      162.57      105.74     81.75 o 
  -5   0  23      213.41      124.94     76.11 o 
  -3   0  23       27.61      -10.46     84.61 o 
  -1   0  23      640.50      670.59    133.46 o 
   1   0  23        2.00      -45.47     76.69 o 
   3   0  23       30.49       24.42     71.17 o 
   5   0  23      361.15      274.80     84.52 o 
  -9   1  23       59.28       63.47     68.53 o 
  -8   1  23      114.80       55.19     56.90 o 
  -7   1  23      654.53      649.40     72.67 o 
  -6   1  23       15.91       -5.64     51.24 o 
  -5   1  23      123.97      101.04     53.46 o 
  -4   1  23       64.35       45.31     51.94 o 
  -3   1  23      602.09      594.03     88.04 o 
  -2   1  23       88.38       24.98     48.35 o 
  -1   1  23       95.58       41.17     48.64 o 
   0   1  23       44.16       22.87     48.87 o 
   1   1  23       11.73      -25.62     46.81 o 
   2   1  23        1.57      -22.83     48.40 o 
   3   1  23      112.25      127.21     53.61 o 
   4   1  23       11.90       39.58     52.92 o 
   5   1  23        0.52      -60.10     60.10 o 
   6   1  23        0.70        8.33     52.93 o 
  -9   2  23      214.93      169.32     75.29 o 
  -8   2  23      190.73      173.58     71.89 o 
  -7   2  23       54.49       43.23    125.71 o 
  -6   2  23        0.38      -56.24     56.24 o 
  -5   2  23       23.26       30.19     65.26 o 
  -4   2  23        7.82       76.85     58.74 o 
  -3   2  23       50.16       30.38     49.65 o 
  -2   2  23      302.50      263.94     59.54 o 
  -1   2  23      238.83      185.53    100.88 o 
   0   2  23       21.45       -3.78     48.21 o 
   1   2  23      100.42       23.97     50.72 o 
   2   2  23        3.86      -22.53     73.86 o 
   3   2  23      317.50      329.25     58.98 o 
   4   2  23        3.77       39.04     79.15 o 
   5   2  23      187.31      262.09     89.10 o 
   6   2  23        8.13      -48.03     54.51 o 
  -8   3  23        7.84       11.83     68.52 o 
  -7   3  23      515.03      392.79    257.60 o 
  -6   3  23       23.01      -31.62     98.35 o 
  -5   3  23       65.23       80.17     85.00 o 
  -4   3  23      239.86      138.99     65.85 o 
  -3   3  23       61.90       72.70     74.24 o 
  -2   3  23       94.56       99.07     98.97 o 
  -1   3  23      103.08      115.73     85.06 o 
   0   3  23      131.80       58.71     53.06 o 
   1   3  23       21.95       81.04     83.50 o 
   2   3  23       72.70       40.58     56.21 o 
   3   3  23        9.60        6.55     61.11 o 
   4   3  23       11.25      -23.25     57.91 o 
   5   3  23      145.97      181.09     98.07 o 
  -7   4  23       34.94      -68.56    118.72 o 
  -6   4  23        7.80      -97.25    130.87 o 
  -5   4  23       96.82       68.07    115.05 o 
  -4   4  23        1.63      -57.12     62.00 o 
  -3   4  23        1.48      -26.87    101.39 o 
  -2   4  23        4.05      -10.46     62.95 o 
  -1   4  23       67.66      102.28     66.03 o 
   0   4  23      137.51       83.62    133.68 o 
   1   4  23      576.32      652.46    133.57 o 
   2   4  23       65.69       19.21     93.85 o 
   3   4  23      282.36      295.10     75.18 o 
   4   4  23       75.81       78.36     68.72 o 
  -5   5  23      103.00       26.13     70.18 o 
  -4   5  23       31.10       43.36     72.36 o 
  -3   5  23      628.35      565.31     90.13 o 
  -2   5  23        1.77      -99.10     99.10 o 
  -1   5  23      239.66       37.89    102.98 o 
   0   5  23      159.18      168.98     95.69 o 
   1   5  23       40.65       93.16     89.24 o 
  -8   0  24       30.32       10.93     84.04 o 
  -6   0  24        9.22       28.46    107.96 o 
  -4   0  24      188.53      109.44    109.08 o 
  -2   0  24      155.17       93.87     86.29 o 
   0   0  24      489.67      450.31     90.11 o 
   2   0  24      846.93      996.84    147.08 o 
   4   0  24      117.02      136.38     80.27 o 
  -8   1  24      155.36      185.36     72.90 o 
  -7   1  24        3.67       48.17     59.30 o 
  -6   1  24      124.98      111.79     62.43 o 
  -5   1  24       28.76      -24.63     60.50 o 
  -4   1  24      537.94      443.86     81.59 o 
  -3   1  24      178.27      104.47     55.32 o 
  -2   1  24       53.31      -43.20     69.60 o 
  -1   1  24       88.79       40.22     53.07 o 
   0   1  24      685.89      744.20     82.88 o 
   1   1  24        4.42      -47.06     47.06 o 
   2   1  24        4.61       13.91     51.28 o 
   3   1  24       22.22       52.21     65.08 o 
   4   1  24       31.07       15.70     64.58 o 
   5   1  24        2.26       39.44     57.37 o 
  -8   2  24      234.87      186.36     75.02 o 
  -7   2  24       24.91       13.16    107.15 o 
  -6   2  24      326.22      154.89    103.94 o 
  -5   2  24       78.17       89.57     96.98 o 
  -4   2  24       58.04       59.98     59.38 o 
  -3   2  24       90.03        9.84     66.80 o 
  -2   2  24      172.09      147.56     55.21 o 
  -1   2  24       14.04       30.86     51.66 o 
   0   2  24       49.53      105.92     65.20 o 
   1   2  24      127.23       79.65     69.50 o 
   2   2  24       37.69       85.66     53.32 o 
   3   2  24       46.49       97.77     65.49 o 
   4   2  24      132.64      123.70     97.91 o 
  -7   3  24       12.35       15.45     71.13 o 
  -6   3  24      366.62      156.21    119.42 o 
  -5   3  24       15.93       53.07     67.06 o 
  -4   3  24      361.61      201.49    125.36 o 
  -3   3  24        1.10      -32.03     61.56 o 
  -2   3  24        0.98      -62.04     66.47 o 
  -1   3  24       57.80       50.98     59.06 o 
   0   3  24       67.37       49.71     75.45 o 
   1   3  24       31.28        0.25     69.88 o 
   2   3  24        0.90      -46.80    100.80 o 
   3   3  24      106.99      120.49     59.18 o 
   4   3  24       13.59      -87.32    105.25 o 
  -5   4  24       44.76        3.32    108.93 o 
  -4   4  24        0.39      -17.05     66.76 o 
  -3   4  24       10.07      -34.22    126.28 o 
  -2   4  24        0.54      -40.72     67.67 o 
  -1   4  24       28.87      -74.29     75.35 o 
   0   4  24       49.33       36.08     98.01 o 
   1   4  24        0.75        6.61     85.02 o 
   2   4  24      172.93      119.62     92.30 o 
  -7   0  25        3.37      109.03     85.34 o 
  -5   0  25       21.73       26.22     79.13 o 
  -3   0  25       25.63      -65.10     71.26 o 
  -1   0  25      153.16      114.30     76.96 o 
   1   0  25       61.10      -23.60     71.46 o 
   3   0  25      458.84      689.63    110.91 o 
  -7   1  25       57.63      -36.04     57.69 o 
  -6   1  25        0.17       -9.34     56.20 o 
  -5   1  25       19.55        2.25     66.01 o 
  -4   1  25      109.84       85.50     54.66 o 
  -3   1  25       46.50       54.22     53.16 o 
  -2   1  25       91.71        4.43     71.94 o 
  -1   1  25       42.35        9.59     52.57 o 
   0   1  25       27.84       12.94     50.81 o 
   1   1  25        0.47      -28.04     52.07 o 
   2   1  25        1.24      -63.86     63.86 o 
   3   1  25      120.93       91.53     57.12 o 
  -6   2  25      210.27      149.53    136.99 o 
  -5   2  25       20.27      -68.16    100.81 o 
  -4   2  25        1.10       29.88     57.99 o 
  -3   2  25       22.33      -19.43     57.89 o 
  -2   2  25       10.05        5.91     54.66 o 
  -1   2  25      374.46      448.77     71.87 o 
   0   2  25      163.36      142.05    106.98 o 
   1   2  25      129.30      148.43     78.39 o 
   2   2  25        7.05       68.69     55.31 o 
   3   2  25      142.97      151.88     60.77 o 
  -5   3  25      414.96      197.04    117.03 o 
  -4   3  25        7.72       23.74     68.71 o 
  -3   3  25      501.42      430.02    107.58 o 
  -2   3  25      171.64      149.81     81.21 o 
  -1   3  25      315.49      199.21    113.87 o 
   0   3  25        2.04      -35.54    103.25 o 
   1   3  25       14.15      -30.16     53.93 o 
   2   3  25       19.74       -0.33     83.29 o 
  -4   0  26        1.90       -1.45    113.54 o 
  -2   0  26        3.25       28.01     77.27 o 
   0   0  26        1.85      -14.08     75.25 o 
   2   0  26        1.44      -30.90     83.45 o 
  -5   1  26       11.14       51.81     58.58 o 
  -4   1  26      117.55       68.34     58.73 o 
  -3   1  26       79.70       20.69     55.23 o 
  -2   1  26       56.84       33.60     78.74 o 
  -1   1  26      120.09       34.62     72.06 o 
   0   1  26      102.19        7.71     63.22 o 
   1   1  26        0.88       -0.86     91.74 o 
  -4   2  26       58.39       40.68    136.79 o 
  -3   2  26        0.89       65.93    101.75 o 
  -2   2  26       20.93       72.67     78.68 o 
  -1   2  26       49.11       41.26     92.40 o 
   0   2  26      242.87      211.15     90.53 o 
                                                 
